# Supplementary material for: (1S,3S,8R,9S,11R)-10,10-Di­chloro-3,7,7,11-tetra­methyl­tetra­cyclo[6.5.0.01,3.09,11]trideca­ne
Source: Acta Crystallogr Sect E Struct Rep Online. 2013 May 22;69(Pt 6):o933–4. doi: 10.1107/S1600536813013457 (PMC3685081; doi:10.1107/S1600536813013457)
Supplement: Supplementary file 1 [file e-69-0o933-sup1.cif]

##############################################################################
#                                                                            #
# This CIF contains the data in a paper accepted for publication in          #
# Acta Crystallographica Section E. It conforms to the requirements of       #
# Notes for Authors for Acta Crystallographica Section E, and has been       #
# peer reviewed under the auspices of the IUCr Commission on Journals.       #
#                                                                            #
# Full details of the Crystallographic Information File format               #
# are given in the paper "The Crystallographic Information File (CIF):       #
# a New Standard Archive File for Crystallography" by S. R. Hall, F. H.      #
# Allen and I. D. Brown [Acta Cryst. (1991), A47, 655-685].                  #
#                                                                            #
# The current version of the core CIF dictionary is obtainable from          #
# ftp://ftp.iucr.org/pub/cif_core.dic.                                       #
#                                                                            #
# Software is freely available for graphical display of the structure(s)     #
# in this CIF. For information consult the CIF software page                 #
# http://www.iucr.org/resources/cif/software.                                #
#                                                                            #
# This file may be used for bona fide research purposes within the           #
# scientific community so long as proper attribution is given to the journal # 
# article from which it was obtained.                                        #
#                                                                            #
##############################################################################
data_I
_audit_creation_method     SHELXL-97
_chemical_name_systematic
;\
(1<i>S</i>,3<i>S</i>,8<i>R</i>,9<i>S</i>,11<i>R</i>)-10,10-Dichloro-3,7,7,11-\
tetramethyltetracyclo[6.5.0.0^1,3^.0^9,11^]tridecane
;
_chemical_name_common     ?
_chemical_formula_moiety     'C17 H26 Cl2'
_chemical_formula_sum     'C17 H26 Cl2'
_chemical_formula_iupac     'C17 H26 Cl2'
_chemical_formula_weight     301.28
_chemical_melting_point     ?
_symmetry_cell_setting     monoclinic
_symmetry_space_group_name_H-M     'P 21'
_symmetry_space_group_name_Hall     'P 2yb'
loop_
    _symmetry_equiv_pos_as_xyz
    'x, y, z'
    '-x, y+1/2, -z'
_cell_length_a     6.4930(2)
_cell_length_b     29.0000(8)
_cell_length_c     9.2854(4)
_cell_angle_alpha     90.00
_cell_angle_beta     110.4540(10)
_cell_angle_gamma     90.00
_cell_volume     1638.18(10)
_cell_formula_units_Z     4
_cell_measurement_reflns_used     5832
_cell_measurement_theta_min     2.8
_cell_measurement_theta_max     27.1
_cell_measurement_temperature     296(2)
_exptl_crystal_description     block
_exptl_crystal_colour     colourless
_exptl_crystal_size_max     0.45
_exptl_crystal_size_mid     0.35
_exptl_crystal_size_min     0.30
_exptl_crystal_density_diffrn     1.222
_exptl_crystal_density_meas     ?
_exptl_crystal_density_method     'not measured'
_exptl_crystal_F_000     648
_exptl_absorpt_coefficient_mu     0.383
_exptl_absorpt_correction_type     none
_exptl_absorpt_process_details     ?
_exptl_absorpt_correction_T_min     ?
_exptl_absorpt_correction_T_max     ?
_exptl_special_details     ?
_diffrn_ambient_temperature     296(2)
_diffrn_radiation_type     MoK\a
_diffrn_radiation_wavelength     0.71073
_diffrn_radiation_source     'fine-focus sealed tube'
_diffrn_radiation_monochromator     graphite
_diffrn_measurement_device_type     'Bruker APEXII CCD'
_diffrn_measurement_method     '\w and \f'
_diffrn_detector_area_resol_mean     ?
_diffrn_reflns_number     10017
_diffrn_reflns_av_R_equivalents     0.0213
_diffrn_reflns_av_sigmaI/netI     0.0334
_diffrn_reflns_theta_min     2.81
_diffrn_reflns_theta_max     27.10
_diffrn_reflns_theta_full     27.10
_diffrn_measured_fraction_theta_max     0.962
_diffrn_measured_fraction_theta_full     0.962
_diffrn_reflns_limit_h_min     -8
_diffrn_reflns_limit_h_max     8
_diffrn_reflns_limit_k_min     -31
_diffrn_reflns_limit_k_max     37
_diffrn_reflns_limit_l_min     -11
_diffrn_reflns_limit_l_max     11
_refine_special_details
;
Refinement of <i>F</i>^2^ against all reflections. The weighted <i>R</i>-factor
<i>wR</i> and goodness of fit <i>S</i> are based on <i>F</i>^2^, conventional
<i>R</i>-factors <i>R</i> are based on <i>F</i>, with <i>F</i> set to zero for
negative <i>F</i>^2^. The threshold expression of <i>F</i>^2^ >
2\s(<i>F</i>^2^) is used only for calculating <i>R</i>-factors(gt) <i>etc</i>.
and is not relevant to the choice of reflections for refinement.
<i>R</i>-factors based on <i>F</i>^2^ are statistically about twice as large
as those based on <i>F</i>, and <i>R</i>- factors based on all data will be
even larger.
;
_reflns_number_total     5832
_reflns_number_gt     5438
_reflns_threshold_expression     I>2\s(I)
_refine_ls_structure_factor_coef     Fsqd
_refine_ls_matrix_type     full
_refine_ls_R_factor_all     0.0532
_refine_ls_R_factor_gt     0.0498
_refine_ls_wR_factor_gt     0.1215
_refine_ls_wR_factor_ref     0.1233
_refine_ls_goodness_of_fit_ref     1.092
_refine_ls_restrained_S_all     1.092
_refine_ls_number_reflns     5832
_refine_ls_number_parameters     343
_refine_ls_number_restraints     1
_refine_ls_hydrogen_treatment     constr
_refine_ls_weighting_scheme     calc
_refine_ls_weighting_details
         'calc w=1/[\s^2^(Fo^2^)+(0.0511P)^2^+0.9439P] where P=(Fo^2^+2Fc^2^)/3'
_atom_sites_solution_hydrogens     geom
_atom_sites_solution_primary     direct
_atom_sites_solution_secondary     difmap
_refine_ls_shift/su_max     0.000
_refine_ls_shift/su_mean     0.000
_refine_diff_density_max     0.287
_refine_diff_density_min     -0.206
_refine_ls_extinction_method     none
_refine_ls_extinction_coef     ?
_refine_ls_abs_structure_details
                              'Flack & Bernardinelli (2000), 1283 Friedel pairs'
_refine_ls_abs_structure_Flack     0.05(6)
loop_
    _atom_type_symbol
    _atom_type_description
    _atom_type_scat_dispersion_real
    _atom_type_scat_dispersion_imag
    _atom_type_scat_source
    'C' 'C' 0.0033 0.0016
                         'International Tables Vol C Tables 4.2.6.8 and 6.1.1.4'
    'H' 'H' 0.0000 0.0000
                         'International Tables Vol C Tables 4.2.6.8 and 6.1.1.4'
    'Cl' 'Cl' 0.1484 0.1585
                         'International Tables Vol C Tables 4.2.6.8 and 6.1.1.4'
_computing_data_collection     'APEX2 (Bruker, 2009)'
_computing_cell_refinement     'SAINT (Bruker, 2009)'
_computing_data_reduction     'SAINT (Bruker, 2009)'
_computing_structure_solution     'SHELXS97 (Sheldrick, 2008)'
_computing_structure_refinement     'SHELXL97 (Sheldrick, 2008)'
_computing_molecular_graphics     'ORTEP-3 for Windows (Farrugia, 2012)'
_computing_publication_material     'WinGX (Farrugia, 2012)'
loop_
    _atom_site_type_symbol
    _atom_site_label
    _atom_site_fract_x
    _atom_site_fract_y
    _atom_site_fract_z
    _atom_site_U_iso_or_equiv
    _atom_site_adp_type
    _atom_site_calc_flag
    _atom_site_refinement_flags
    _atom_site_occupancy
    _atom_site_symmetry_multiplicity
    _atom_site_disorder_assembly
    _atom_site_disorder_group
    C C1 0.1016(5) 0.68419(11) 0.5418(3) 0.0366(7) Uani d . 1 1 . .
    C C2 0.2266(7) 0.63984(13) 0.6031(4) 0.0515(9) Uani d . 1 1 . .
    H H2A 0.3859 0.6411 0.6410 0.062 Uiso calc R 1 1 . .
    H H2B 0.1642 0.6186 0.6574 0.062 Uiso calc R 1 1 . .
    C C3 0.1069(7) 0.64603(13) 0.4316(4) 0.0509(9) Uani d . 1 1 . .
    C C4 0.2490(8) 0.65463(17) 0.3354(5) 0.0680(12) Uani d . 1 1 . .
    H H4A 0.3903 0.6665 0.4011 0.082 Uiso calc R 1 1 . .
    H H4B 0.2744 0.6256 0.2926 0.082 Uiso calc R 1 1 . .
    C C5 0.1471(9) 0.68839(19) 0.2059(5) 0.0743(14) Uani d . 1 1 . .
    H H5A 0.0479 0.6718 0.1184 0.089 Uiso calc R 1 1 . .
    H H5B 0.2624 0.7016 0.1750 0.089 Uiso calc R 1 1 . .
    C C6 0.0183(7) 0.72809(16) 0.2487(4) 0.0630(12) Uani d . 1 1 . .
    H H6A -0.0360 0.7485 0.1608 0.076 Uiso calc R 1 1 . .
    H H6B -0.1089 0.7147 0.2648 0.076 Uiso calc R 1 1 . .
    C C7 0.1415(6) 0.75762(13) 0.3903(4) 0.0450(8) Uani d . 1 1 . .
    C C8 0.2305(4) 0.72854(10) 0.5441(3) 0.0328(6) Uani d . 1 1 . .
    H H8 0.3810 0.7193 0.5568 0.039 Uiso calc R 1 1 . .
    C C9 0.2458(5) 0.75976(11) 0.6788(4) 0.0378(7) Uani d . 1 1 . .
    H H9 0.2630 0.7922 0.6560 0.045 Uiso calc R 1 1 . .
    C C10 0.3447(5) 0.74965(13) 0.8464(4) 0.0444(8) Uani d . 1 1 . .
    C C11 0.0997(5) 0.75392(13) 0.7759(4) 0.0453(8) Uani d . 1 1 . .
    C C12 -0.0366(6) 0.71010(14) 0.7494(4) 0.0513(9) Uani d . 1 1 . .
    H H12A -0.1687 0.7160 0.7726 0.062 Uiso calc R 1 1 . .
    H H12B 0.0468 0.6864 0.8194 0.062 Uiso calc R 1 1 . .
    C C13 -0.1015(5) 0.69226(13) 0.5844(4) 0.0482(8) Uani d . 1 1 . .
    H H13A -0.1825 0.6636 0.5745 0.058 Uiso calc R 1 1 . .
    H H13B -0.1966 0.7145 0.5143 0.058 Uiso calc R 1 1 . .
    C C14 -0.0967(9) 0.61736(16) 0.3506(5) 0.0789(15) Uani d . 1 1 . .
    H H14A -0.1805 0.6136 0.4170 0.118 Uiso calc R 1 1 . .
    H H14B -0.0534 0.5876 0.3256 0.118 Uiso calc R 1 1 . .
    H H14C -0.1849 0.6327 0.2579 0.118 Uiso calc R 1 1 . .
    C C15 0.3343(8) 0.78312(17) 0.3693(5) 0.0680(12) Uani d . 1 1 . .
    H H15A 0.4074 0.8013 0.4591 0.102 Uiso calc R 1 1 . .
    H H15B 0.2811 0.8030 0.2812 0.102 Uiso calc R 1 1 . .
    H H15C 0.4357 0.7612 0.3542 0.102 Uiso calc R 1 1 . .
    C C16 -0.0308(7) 0.79471(16) 0.3940(5) 0.0671(12) Uani d . 1 1 . .
    H H16A -0.1548 0.7798 0.4076 0.101 Uiso calc R 1 1 . .
    H H16B -0.0784 0.8115 0.2990 0.101 Uiso calc R 1 1 . .
    H H16C 0.0350 0.8156 0.4777 0.101 Uiso calc R 1 1 . .
    C C17 -0.0109(8) 0.79623(18) 0.8130(6) 0.0725(13) Uani d . 1 1 . .
    H H17A -0.1668 0.7943 0.7599 0.109 Uiso calc R 1 1 . .
    H H17B 0.0448 0.8235 0.7806 0.109 Uiso calc R 1 1 . .
    H H17C 0.0193 0.7977 0.9217 0.109 Uiso calc R 1 1 . .
    C C18 0.6936(5) 0.51198(11) 0.7358(3) 0.0344(6) Uani d . 1 1 . .
    C C19 0.7763(8) 0.55385(14) 0.6770(5) 0.0581(10) Uani d . 1 1 . .
    H H19A 0.8949 0.5496 0.6374 0.070 Uiso calc R 1 1 . .
    H H19B 0.6698 0.5773 0.6244 0.070 Uiso calc R 1 1 . .
    C C20 0.8290(7) 0.54825(14) 0.8469(5) 0.0576(10) Uani d . 1 1 . .
    C C21 1.0606(7) 0.53519(19) 0.9420(5) 0.0744(14) Uani d . 1 1 . .
    H H21A 1.1419 0.5629 0.9856 0.089 Uiso calc R 1 1 . .
    H H21B 1.1301 0.5213 0.8755 0.089 Uiso calc R 1 1 . .
    C C22 1.0754(8) 0.5018(2) 1.0714(5) 0.0780(15) Uani d . 1 1 . .
    H H22A 1.0733 0.5192 1.1600 0.094 Uiso calc R 1 1 . .
    H H22B 1.2148 0.4856 1.1005 0.094 Uiso calc R 1 1 . .
    C C23 0.8863(8) 0.46573(17) 1.0287(4) 0.0668(12) Uani d . 1 1 . .
    H H23A 0.9128 0.4453 1.1160 0.080 Uiso calc R 1 1 . .
    H H23B 0.7505 0.4821 1.0153 0.080 Uiso calc R 1 1 . .
    C C24 0.8494(6) 0.43614(13) 0.8876(4) 0.0461(8) Uani d . 1 1 . .
    C C25 0.7986(4) 0.46457(11) 0.7330(3) 0.0303(6) Uani d . 1 1 . .
    H H25 0.9394 0.4701 0.7193 0.036 Uiso calc R 1 1 . .
    C C26 0.6606(5) 0.43506(11) 0.5985(3) 0.0342(6) Uani d . 1 1 . .
    H H26 0.6844 0.4020 0.6202 0.041 Uiso calc R 1 1 . .
    C C27 0.5955(6) 0.44536(12) 0.4307(4) 0.0420(7) Uani d . 1 1 . .
    C C28 0.4215(5) 0.44596(12) 0.5037(4) 0.0397(7) Uani d . 1 1 . .
    C C29 0.3360(5) 0.49256(14) 0.5310(4) 0.0480(8) Uani d . 1 1 . .
    H H29A 0.1789 0.4904 0.5092 0.058 Uiso calc R 1 1 . .
    H H29B 0.3598 0.5149 0.4605 0.058 Uiso calc R 1 1 . .
    C C30 0.4486(5) 0.50968(12) 0.6966(4) 0.0432(8) Uani d . 1 1 . .
    H H30A 0.3931 0.5400 0.7077 0.052 Uiso calc R 1 1 . .
    H H30B 0.4147 0.4889 0.7672 0.052 Uiso calc R 1 1 . .
    C C31 0.7208(9) 0.58031(16) 0.9285(6) 0.0798(15) Uani d . 1 1 . .
    H H31A 0.7704 0.5728 1.0359 0.120 Uiso calc R 1 1 . .
    H H31B 0.5641 0.5768 0.8851 0.120 Uiso calc R 1 1 . .
    H H31C 0.7594 0.6116 0.9160 0.120 Uiso calc R 1 1 . .
    C C32 1.0426(8) 0.40470(18) 0.9033(5) 0.0735(14) Uani d . 1 1 . .
    H H32A 1.0118 0.3867 0.8113 0.110 Uiso calc R 1 1 . .
    H H32B 1.0663 0.3845 0.9895 0.110 Uiso calc R 1 1 . .
    H H32C 1.1719 0.4230 0.9189 0.110 Uiso calc R 1 1 . .
    C C33 0.6514(8) 0.40410(17) 0.8819(5) 0.0726(13) Uani d . 1 1 . .
    H H33A 0.6175 0.3839 0.7947 0.109 Uiso calc R 1 1 . .
    H H33B 0.5253 0.4227 0.8731 0.109 Uiso calc R 1 1 . .
    H H33C 0.6905 0.3861 0.9743 0.109 Uiso calc R 1 1 . .
    C C34 0.2538(7) 0.40760(16) 0.4689(5) 0.0673(12) Uani d . 1 1 . .
    H H34A 0.1552 0.4129 0.5238 0.101 Uiso calc R 1 1 . .
    H H34B 0.3275 0.3787 0.5003 0.101 Uiso calc R 1 1 . .
    H H34C 0.1721 0.4069 0.3605 0.101 Uiso calc R 1 1 . .
    Cl Cl1 0.47292(16) 0.69665(3) 0.91612(10) 0.0568(3) Uani d . 1 1 . .
    Cl Cl2 0.49526(19) 0.79455(4) 0.96635(12) 0.0720(3) Uani d . 1 1 . .
    Cl Cl3 0.67805(15) 0.49544(3) 0.36075(10) 0.0534(2) Uani d . 1 1 . .
    Cl Cl4 0.59779(19) 0.39852(4) 0.30805(12) 0.0682(3) Uani d . 1 1 . .
loop_
    _atom_site_aniso_label
    _atom_site_aniso_U_11
    _atom_site_aniso_U_22
    _atom_site_aniso_U_33
    _atom_site_aniso_U_12
    _atom_site_aniso_U_13
    _atom_site_aniso_U_23
    C1 0.0416(15) 0.0354(16) 0.0306(14) -0.0034(12) 0.0097(13) 0.0025(12)
    C2 0.070(2) 0.0372(18) 0.0417(18) 0.0024(17) 0.0129(17) 0.0019(16)
    C3 0.073(2) 0.0385(19) 0.0401(17) -0.0065(16) 0.0186(17) -0.0079(15)
    C4 0.078(3) 0.071(3) 0.059(3) -0.002(2) 0.030(2) -0.024(2)
    C5 0.095(3) 0.096(4) 0.043(2) -0.028(3) 0.037(2) -0.016(2)
    C6 0.071(2) 0.079(3) 0.0291(17) -0.020(2) 0.0051(17) 0.0116(19)
    C7 0.0495(18) 0.046(2) 0.0351(16) -0.0086(14) 0.0098(14) 0.0099(15)
    C8 0.0271(12) 0.0390(17) 0.0299(14) -0.0022(11) 0.0068(11) 0.0042(13)
    C9 0.0392(15) 0.0334(17) 0.0387(16) 0.0045(12) 0.0110(13) 0.0014(13)
    C10 0.0448(16) 0.0470(19) 0.0360(17) 0.0013(15) 0.0071(14) -0.0069(15)
    C11 0.0448(17) 0.055(2) 0.0373(17) 0.0108(15) 0.0153(14) -0.0027(16)
    C12 0.0442(18) 0.069(3) 0.0476(19) -0.0008(16) 0.0243(16) 0.0038(18)
    C13 0.0411(16) 0.052(2) 0.0459(18) -0.0127(15) 0.0085(14) 0.0053(16)
    C14 0.113(4) 0.059(3) 0.055(2) -0.033(3) 0.016(3) -0.011(2)
    C15 0.074(3) 0.070(3) 0.066(3) -0.020(2) 0.033(2) 0.015(2)
    C16 0.060(2) 0.064(3) 0.066(3) 0.011(2) 0.008(2) 0.026(2)
    C17 0.071(3) 0.082(3) 0.070(3) 0.030(2) 0.031(2) -0.008(3)
    C18 0.0427(15) 0.0332(15) 0.0276(13) 0.0043(12) 0.0127(12) 0.0020(12)
    C19 0.085(3) 0.043(2) 0.047(2) -0.0151(19) 0.023(2) 0.0003(17)
    C20 0.075(3) 0.047(2) 0.0443(19) -0.0106(18) 0.0136(19) -0.0099(17)
    C21 0.058(2) 0.098(4) 0.059(3) -0.032(2) 0.011(2) -0.033(3)
    C22 0.071(3) 0.106(4) 0.043(2) 0.018(3) 0.002(2) -0.018(3)
    C23 0.087(3) 0.081(3) 0.0308(17) 0.030(2) 0.0176(19) 0.0110(19)
    C24 0.0533(19) 0.048(2) 0.0360(17) 0.0193(16) 0.0143(15) 0.0081(15)
    C25 0.0284(13) 0.0369(16) 0.0276(13) 0.0041(11) 0.0123(11) 0.0012(12)
    C26 0.0371(15) 0.0317(16) 0.0357(16) 0.0029(12) 0.0151(13) -0.0006(13)
    C27 0.0438(17) 0.0473(19) 0.0337(16) -0.0016(13) 0.0121(14) -0.0058(14)
    C28 0.0363(15) 0.0465(19) 0.0356(17) -0.0070(13) 0.0116(14) -0.0016(14)
    C29 0.0315(14) 0.062(2) 0.0490(18) 0.0073(15) 0.0125(14) -0.0024(18)
    C30 0.0402(16) 0.0425(18) 0.0471(18) 0.0129(14) 0.0154(14) -0.0002(15)
    C31 0.113(4) 0.060(3) 0.059(3) 0.011(3) 0.020(3) -0.026(2)
    C32 0.083(3) 0.077(3) 0.061(2) 0.042(3) 0.026(2) 0.024(2)
    C33 0.099(3) 0.066(3) 0.062(3) -0.003(2) 0.040(3) 0.023(2)
    C34 0.052(2) 0.076(3) 0.062(2) -0.029(2) 0.0056(19) -0.003(2)
    Cl1 0.0599(5) 0.0659(6) 0.0385(4) 0.0183(4) 0.0095(4) 0.0086(4)
    Cl2 0.0732(6) 0.0774(7) 0.0529(6) -0.0071(6) 0.0064(5) -0.0284(5)
    Cl3 0.0543(5) 0.0693(6) 0.0364(4) -0.0085(4) 0.0157(4) 0.0074(4)
    Cl4 0.0801(7) 0.0748(7) 0.0458(5) 0.0036(5) 0.0170(5) -0.0248(5)
_geom_special_details
;
All s.u.'s (except the s.u. in the dihedral angle between two l.s. planes) are
estimated using the full covariance matrix. The cell s.u.'s are taken into
account individually in the estimation of s.u.'s in distances, angles and
torsion angles; correlations between s.u.'s in cell parameters are only used
when they are defined by crystal symmetry. An approximate (isotropic)
treatment of cell s.u.'s is used for estimating s.u.'s involving l.s. planes.
;
loop_
    _geom_bond_atom_site_label_1
    _geom_bond_atom_site_label_2
    _geom_bond_site_symmetry_2
    _geom_bond_distance
    _geom_bond_publ_flag
    C1 C3 . 1.515(5) ?
    C1 C2 . 1.521(5) ?
    C1 C13 . 1.522(5) ?
    C1 C8 . 1.530(4) ?
    C2 C3 . 1.518(5) ?
    C2 H2A . 0.9700 ?
    C2 H2B . 0.9700 ?
    C3 C4 . 1.512(6) ?
    C3 C14 . 1.520(6) ?
    C4 C5 . 1.512(7) ?
    C4 H4A . 0.9700 ?
    C4 H4B . 0.9700 ?
    C5 C6 . 1.554(7) ?
    C5 H5A . 0.9700 ?
    C5 H5B . 0.9700 ?
    C6 C7 . 1.539(5) ?
    C6 H6A . 0.9700 ?
    C6 H6B . 0.9700 ?
    C7 C15 . 1.524(5) ?
    C7 C16 . 1.561(6) ?
    C7 C8 . 1.583(4) ?
    C8 C9 . 1.519(4) ?
    C8 H8 . 0.9800 ?
    C9 C10 . 1.491(5) ?
    C9 C11 . 1.530(5) ?
    C9 H9 . 0.9800 ?
    C10 C11 . 1.498(4) ?
    C10 Cl1 . 1.760(4) ?
    C10 Cl2 . 1.769(3) ?
    C11 C12 . 1.519(5) ?
    C11 C17 . 1.521(5) ?
    C12 C13 . 1.530(5) ?
    C12 H12A . 0.9700 ?
    C12 H12B . 0.9700 ?
    C13 H13A . 0.9700 ?
    C13 H13B . 0.9700 ?
    C14 H14A . 0.9600 ?
    C14 H14B . 0.9600 ?
    C14 H14C . 0.9600 ?
    C15 H15A . 0.9600 ?
    C15 H15B . 0.9600 ?
    C15 H15C . 0.9600 ?
    C16 H16A . 0.9600 ?
    C16 H16B . 0.9600 ?
    C16 H16C . 0.9600 ?
    C17 H17A . 0.9600 ?
    C17 H17B . 0.9600 ?
    C17 H17C . 0.9600 ?
    C18 C30 . 1.504(4) ?
    C18 C19 . 1.505(5) ?
    C18 C20 . 1.520(5) ?
    C18 C25 . 1.539(4) ?
    C19 C20 . 1.502(6) ?
    C19 H19A . 0.9700 ?
    C19 H19B . 0.9700 ?
    C20 C21 . 1.502(6) ?
    C20 C31 . 1.518(6) ?
    C21 C22 . 1.520(7) ?
    C21 H21A . 0.9700 ?
    C21 H21B . 0.9700 ?
    C22 C23 . 1.556(8) ?
    C22 H22A . 0.9700 ?
    C22 H22B . 0.9700 ?
    C23 C24 . 1.513(6) ?
    C23 H23A . 0.9700 ?
    C23 H23B . 0.9700 ?
    C24 C32 . 1.516(5) ?
    C24 C33 . 1.572(6) ?
    C24 C25 . 1.587(4) ?
    C25 C26 . 1.521(4) ?
    C25 H25 . 0.9800 ?
    C26 C27 . 1.495(5) ?
    C26 C28 . 1.527(4) ?
    C26 H26 . 0.9800 ?
    C27 C28 . 1.507(5) ?
    C27 Cl3 . 1.750(4) ?
    C27 Cl4 . 1.776(4) ?
    C28 C34 . 1.511(5) ?
    C28 C29 . 1.515(5) ?
    C29 C30 . 1.536(5) ?
    C29 H29A . 0.9700 ?
    C29 H29B . 0.9700 ?
    C30 H30A . 0.9700 ?
    C30 H30B . 0.9700 ?
    C31 H31A . 0.9600 ?
    C31 H31B . 0.9600 ?
    C31 H31C . 0.9600 ?
    C32 H32A . 0.9600 ?
    C32 H32B . 0.9600 ?
    C32 H32C . 0.9600 ?
    C33 H33A . 0.9600 ?
    C33 H33B . 0.9600 ?
    C33 H33C . 0.9600 ?
    C34 H34A . 0.9600 ?
    C34 H34B . 0.9600 ?
    C34 H34C . 0.9600 ?
loop_
    _geom_angle_atom_site_label_1
    _geom_angle_atom_site_label_2
    _geom_angle_atom_site_label_3
    _geom_angle_site_symmetry_1
    _geom_angle_site_symmetry_3
    _geom_angle
    _geom_angle_publ_flag
    C3 C1 C2 . . 60.0(2) ?
    C3 C1 C13 . . 120.9(3) ?
    C2 C1 C13 . . 115.5(3) ?
    C3 C1 C8 . . 118.8(3) ?
    C2 C1 C8 . . 119.2(3) ?
    C13 C1 C8 . . 112.7(3) ?
    C3 C2 C1 . . 59.8(2) ?
    C3 C2 H2A . . 117.8 ?
    C1 C2 H2A . . 117.8 ?
    C3 C2 H2B . . 117.8 ?
    C1 C2 H2B . . 117.8 ?
    H2A C2 H2B . . 114.9 ?
    C4 C3 C1 . . 116.1(3) ?
    C4 C3 C2 . . 116.4(4) ?
    C1 C3 C2 . . 60.2(2) ?
    C4 C3 C14 . . 113.7(4) ?
    C1 C3 C14 . . 120.9(4) ?
    C2 C3 C14 . . 119.5(4) ?
    C5 C4 C3 . . 112.9(4) ?
    C5 C4 H4A . . 109.0 ?
    C3 C4 H4A . . 109.0 ?
    C5 C4 H4B . . 109.0 ?
    C3 C4 H4B . . 109.0 ?
    H4A C4 H4B . . 107.8 ?
    C4 C5 C6 . . 113.6(3) ?
    C4 C5 H5A . . 108.8 ?
    C6 C5 H5A . . 108.8 ?
    C4 C5 H5B . . 108.8 ?
    C6 C5 H5B . . 108.8 ?
    H5A C5 H5B . . 107.7 ?
    C7 C6 C5 . . 117.7(4) ?
    C7 C6 H6A . . 107.9 ?
    C5 C6 H6A . . 107.9 ?
    C7 C6 H6B . . 107.9 ?
    C5 C6 H6B . . 107.9 ?
    H6A C6 H6B . . 107.2 ?
    C15 C7 C6 . . 111.4(3) ?
    C15 C7 C16 . . 107.2(3) ?
    C6 C7 C16 . . 103.9(3) ?
    C15 C7 C8 . . 108.5(3) ?
    C6 C7 C8 . . 113.0(3) ?
    C16 C7 C8 . . 112.7(3) ?
    C9 C8 C1 . . 113.0(3) ?
    C9 C8 C7 . . 108.9(3) ?
    C1 C8 C7 . . 114.2(2) ?
    C9 C8 H8 . . 106.8 ?
    C1 C8 H8 . . 106.8 ?
    C7 C8 H8 . . 106.8 ?
    C10 C9 C8 . . 128.5(3) ?
    C10 C9 C11 . . 59.5(2) ?
    C8 C9 C11 . . 122.9(3) ?
    C10 C9 H9 . . 112.0 ?
    C8 C9 H9 . . 112.0 ?
    C11 C9 H9 . . 112.0 ?
    C9 C10 C11 . . 61.6(2) ?
    C9 C10 Cl1 . . 122.1(3) ?
    C11 C10 Cl1 . . 121.8(3) ?
    C9 C10 Cl2 . . 117.0(3) ?
    C11 C10 Cl2 . . 118.9(3) ?
    Cl1 C10 Cl2 . . 108.94(17) ?
    C10 C11 C12 . . 118.1(3) ?
    C10 C11 C17 . . 118.8(3) ?
    C12 C11 C17 . . 114.7(3) ?
    C10 C11 C9 . . 59.0(2) ?
    C12 C11 C9 . . 116.3(3) ?
    C17 C11 C9 . . 118.9(4) ?
    C11 C12 C13 . . 112.7(3) ?
    C11 C12 H12A . . 109.0 ?
    C13 C12 H12A . . 109.0 ?
    C11 C12 H12B . . 109.0 ?
    C13 C12 H12B . . 109.0 ?
    H12A C12 H12B . . 107.8 ?
    C1 C13 C12 . . 110.6(3) ?
    C1 C13 H13A . . 109.5 ?
    C12 C13 H13A . . 109.5 ?
    C1 C13 H13B . . 109.5 ?
    C12 C13 H13B . . 109.5 ?
    H13A C13 H13B . . 108.1 ?
    C3 C14 H14A . . 109.5 ?
    C3 C14 H14B . . 109.5 ?
    H14A C14 H14B . . 109.5 ?
    C3 C14 H14C . . 109.5 ?
    H14A C14 H14C . . 109.5 ?
    H14B C14 H14C . . 109.5 ?
    C7 C15 H15A . . 109.5 ?
    C7 C15 H15B . . 109.5 ?
    H15A C15 H15B . . 109.5 ?
    C7 C15 H15C . . 109.5 ?
    H15A C15 H15C . . 109.5 ?
    H15B C15 H15C . . 109.5 ?
    C7 C16 H16A . . 109.5 ?
    C7 C16 H16B . . 109.5 ?
    H16A C16 H16B . . 109.5 ?
    C7 C16 H16C . . 109.5 ?
    H16A C16 H16C . . 109.5 ?
    H16B C16 H16C . . 109.5 ?
    C11 C17 H17A . . 109.5 ?
    C11 C17 H17B . . 109.5 ?
    H17A C17 H17B . . 109.5 ?
    C11 C17 H17C . . 109.5 ?
    H17A C17 H17C . . 109.5 ?
    H17B C17 H17C . . 109.5 ?
    C30 C18 C19 . . 115.4(3) ?
    C30 C18 C20 . . 120.4(3) ?
    C19 C18 C20 . . 59.5(2) ?
    C30 C18 C25 . . 113.2(3) ?
    C19 C18 C25 . . 119.9(3) ?
    C20 C18 C25 . . 118.4(3) ?
    C20 C19 C18 . . 60.7(2) ?
    C20 C19 H19A . . 117.7 ?
    C18 C19 H19A . . 117.7 ?
    C20 C19 H19B . . 117.7 ?
    C18 C19 H19B . . 117.7 ?
    H19A C19 H19B . . 114.8 ?
    C21 C20 C19 . . 117.3(4) ?
    C21 C20 C31 . . 113.9(4) ?
    C19 C20 C31 . . 118.9(4) ?
    C21 C20 C18 . . 116.6(3) ?
    C19 C20 C18 . . 59.8(2) ?
    C31 C20 C18 . . 120.3(4) ?
    C20 C21 C22 . . 113.5(4) ?
    C20 C21 H21A . . 108.9 ?
    C22 C21 H21A . . 108.9 ?
    C20 C21 H21B . . 108.9 ?
    C22 C21 H21B . . 108.9 ?
    H21A C21 H21B . . 107.7 ?
    C21 C22 C23 . . 113.6(3) ?
    C21 C22 H22A . . 108.8 ?
    C23 C22 H22A . . 108.8 ?
    C21 C22 H22B . . 108.8 ?
    C23 C22 H22B . . 108.8 ?
    H22A C22 H22B . . 107.7 ?
    C24 C23 C22 . . 118.3(4) ?
    C24 C23 H23A . . 107.7 ?
    C22 C23 H23A . . 107.7 ?
    C24 C23 H23B . . 107.7 ?
    C22 C23 H23B . . 107.7 ?
    H23A C23 H23B . . 107.1 ?
    C23 C24 C32 . . 112.5(3) ?
    C23 C24 C33 . . 104.2(4) ?
    C32 C24 C33 . . 106.7(4) ?
    C23 C24 C25 . . 114.1(3) ?
    C32 C24 C25 . . 107.6(3) ?
    C33 C24 C25 . . 111.5(3) ?
    C26 C25 C18 . . 112.3(2) ?
    C26 C25 C24 . . 109.1(3) ?
    C18 C25 C24 . . 113.7(2) ?
    C26 C25 H25 . . 107.1 ?
    C18 C25 H25 . . 107.1 ?
    C24 C25 H25 . . 107.1 ?
    C27 C26 C25 . . 127.9(3) ?
    C27 C26 C28 . . 59.8(2) ?
    C25 C26 C28 . . 123.1(3) ?
    C27 C26 H26 . . 112.1 ?
    C25 C26 H26 . . 112.1 ?
    C28 C26 H26 . . 112.1 ?
    C26 C27 C28 . . 61.1(2) ?
    C26 C27 Cl3 . . 122.7(2) ?
    C28 C27 Cl3 . . 122.2(3) ?
    C26 C27 Cl4 . . 116.9(3) ?
    C28 C27 Cl4 . . 118.2(2) ?
    Cl3 C27 Cl4 . . 108.95(19) ?
    C27 C28 C34 . . 119.5(3) ?
    C27 C28 C29 . . 117.5(3) ?
    C34 C28 C29 . . 114.4(3) ?
    C27 C28 C26 . . 59.1(2) ?
    C34 C28 C26 . . 118.9(3) ?
    C29 C28 C26 . . 116.5(3) ?
    C28 C29 C30 . . 112.4(3) ?
    C28 C29 H29A . . 109.1 ?
    C30 C29 H29A . . 109.1 ?
    C28 C29 H29B . . 109.1 ?
    C30 C29 H29B . . 109.1 ?
    H29A C29 H29B . . 107.9 ?
    C18 C30 C29 . . 110.5(3) ?
    C18 C30 H30A . . 109.6 ?
    C29 C30 H30A . . 109.6 ?
    C18 C30 H30B . . 109.6 ?
    C29 C30 H30B . . 109.6 ?
    H30A C30 H30B . . 108.1 ?
    C20 C31 H31A . . 109.5 ?
    C20 C31 H31B . . 109.5 ?
    H31A C31 H31B . . 109.5 ?
    C20 C31 H31C . . 109.5 ?
    H31A C31 H31C . . 109.5 ?
    H31B C31 H31C . . 109.5 ?
    C24 C32 H32A . . 109.5 ?
    C24 C32 H32B . . 109.5 ?
    H32A C32 H32B . . 109.5 ?
    C24 C32 H32C . . 109.5 ?
    H32A C32 H32C . . 109.5 ?
    H32B C32 H32C . . 109.5 ?
    C24 C33 H33A . . 109.5 ?
    C24 C33 H33B . . 109.5 ?
    H33A C33 H33B . . 109.5 ?
    C24 C33 H33C . . 109.5 ?
    H33A C33 H33C . . 109.5 ?
    H33B C33 H33C . . 109.5 ?
    C28 C34 H34A . . 109.5 ?
    C28 C34 H34B . . 109.5 ?
    H34A C34 H34B . . 109.5 ?
    C28 C34 H34C . . 109.5 ?
    H34A C34 H34C . . 109.5 ?
    H34B C34 H34C . . 109.5 ?
data_global
_journal_date_recd_electronic     2013-05-09
_journal_date_accepted     2013-05-15
_journal_name_full     'Acta Crystallographica, Section E'
_journal_year     2013
_journal_volume     69
_journal_issue      6
_journal_page_first     o933
_journal_page_last     o934
_journal_paper_category     QO
_journal_paper_doi     10.1107/S1600536813013457
_journal_coeditor_code     RZ5066
_publ_contact_author_name     'Dr Najia Ourhriss'
_publ_contact_author_address
;
Laboratoire de Chimie des Substances Naturelles
`Unit\'e Associ\'e au CNRST (URAC16)'
Facult\'e des Sciences Semlalia,
BP 2390 Bd My Abdellah,
40000 Marrakech
Morocco
;
_publ_contact_author_email     'n_ourhriss@yahoo.fr'
_publ_contact_author_fax     '0021224437408'
_publ_contact_author_phone     '0021224434649'
_publ_section_title
;\
(1<i>S</i>,3<i>S</i>,8<i>R</i>,9<i>S</i>,11<i>R</i>)-10,10-Dichloro-3,7,7,11-\
tetramethyltetracyclo[6.5.0.0^1,3^.0^9,11^]tridecane
;
loop_
    _publ_author_name
    _publ_author_address
    'Benharref, Ahmed'
;
Laboratoire de Chimie des Substances Naturelles
`Unit\'e Associ\'e au CNRST (URAC16)'
Facult\'e des Sciences Semlalia,
BP 2390 Bd My Abdellah,
40000 Marrakech
Morocco
;
    'Ourhriss, Najia'
;
Laboratoire de Chimie des Substances Naturelles
`Unit\'e Associ\'e au CNRST (URAC16)'
Facult\'e des Sciences Semlalia,
BP 2390 Bd My Abdellah,
40000 Marrakech
Morocco
;
    'El Ammari, Lahcen'
;
Laboratoire de Chimie du Solide
Appliqu\'ee, Facult\'e des Sciences,
Universit\'e MohammedV-Agdal ,
Avenue Ibn Battouta, BP 1014, Rabat, Morocco
;
    'Saadi, Mohamed'
;
Laboratoire de Chimie du Solide
Appliqu\'ee, Facult\'e des Sciences,
Universit\'e MohammedV-Agdal ,
Avenue Ibn Battouta, BP 1014, Rabat, Morocco
;
    'Berraho, Moha'
;
Laboratoire de Chimie des Substances Naturelles
`Unit\'e Associ\'e au CNRST (URAC16)'
Facult\'e des Sciences Semlalia,
BP 2390 Bd My Abdellah,
40000 Marrakech
Morocco
;
