# Supplementary material for: (1S,3S,8R,9S,11R)-10,10-Di­chloro-3,7,7,11-tetra­methyl­tetra­cyclo[6.5.0.01,3.09,11]trideca­ne
Source: Acta Crystallogr Sect E Struct Rep Online. 2013 May 22;69(Pt 6):o933–4. doi: 10.1107/S1600536813013457 (PMC3685081; doi:10.1107/S1600536813013457)
Supplement: Supplementary file 2 [file e-69-0o933-Isup2.hkl]

#
# h,k,l, Fc-squared, Fo-squared, sigma(Fo-squared) and status flag
#
data_I
_shelx_title ' EL13_D207_DRX5_RCL2m1 in P2(1)'
_shelx_refln_list_code          4
_shelx_F_calc_maximum      149.60
_exptl_crystal_F_000       648.00
_reflns_d_resolution_high  0.7800
 
loop_
 _symmetry_equiv_pos_as_xyz
 'x, y, z'
 '-x, y+1/2, -z'
 
_cell_length_a     6.4930
_cell_length_b    29.0000
_cell_length_c     9.2854
_cell_angle_alpha  90.000
_cell_angle_beta  110.454
_cell_angle_gamma  90.000
 
_shelx_F_squared_multiplier     1.000
 
loop_
 _refln_index_h
 _refln_index_k
 _refln_index_l
 _refln_F_squared_calc
 _refln_F_squared_meas
 _refln_F_squared_sigma
 _refln_observed_status
   1 -29   0       63.51       65.82      5.02 o
   1 -28   0       29.54       32.71      3.81 o
   1 -27   0      147.07      149.28      6.82 o
   1 -26   0       84.87       93.11      5.22 o
   2 -26   0        3.52        4.41      2.61 o
   1 -25   0      158.88      144.67      6.62 o
   2 -25   0      191.32      176.17      7.63 o
   1 -24   0      175.54      147.28      6.82 o
   2 -24   0       45.23       37.73      3.61 o
   1 -23   0       27.37       27.29      3.21 o
   2 -23   0       46.37       50.77      4.01 o
   3 -23   0       73.81       77.46      5.22 o
   1 -22   0       45.56       57.39      4.21 o
   2 -22   0      273.08      271.97      8.73 o
   3 -22   0      299.05      301.75     14.64 o
   4 -22   0       85.39       83.08      3.81 o
   1 -21   0       47.16       48.97      3.81 o
   2 -21   0      221.42      226.43      7.22 o
   3 -21   0       51.44       57.56      2.37 o
   4 -21   0        7.44        9.99      1.71 o
   5 -21   0       35.54       45.75      3.41 o
   0 -20   0     3463.87     3307.83    102.53 o
   1 -20   0      632.52      636.42     13.85 o
   2 -20   0      273.49      264.36      6.31 o
   3 -20   0        9.39       13.15      1.52 o
   4 -20   0       10.70       10.13      1.81 o
   5 -20   0       23.09       24.69      2.11 o
   1 -19   0      287.88      296.02      6.83 o
   2 -19   0      135.20      138.82      3.66 o
   3 -19   0       67.65       63.94      2.60 o
   4 -19   0       22.94       28.46      1.91 o
   5 -19   0       16.04       23.19      2.05 o
   6 -19   0        2.48       13.24      3.01 o
   0 -18   0      487.87      492.02     16.25 o
   1 -18   0      226.55      252.63      5.63 o
   2 -18   0      396.78      376.98      8.54 o
   3 -18   0      419.87      406.04      9.81 o
   4 -18   0       76.94       69.54      2.30 o
   5 -18   0       71.61       76.84      3.19 o
   6 -18   0       15.09       20.12      2.34 o
   1 -17   0      405.74      424.14     18.36 o
   2 -17   0      190.51      220.41      5.43 o
   3 -17   0       22.48       25.31      1.17 o
   4 -17   0       67.90       55.27      2.16 o
   5 -17   0        8.95       19.69      3.31 o
   6 -17   0       41.26       46.55      2.97 o
   0 -16   0      759.47      779.55     24.88 o
   1 -16   0      332.81      333.85      7.48 o
   2 -16   0        7.44       20.52      1.21 o
   3 -16   0       33.58       31.62      1.30 o
   4 -16   0      211.89      182.14      3.99 o
   5 -16   0      103.12       88.47      3.33 o
   6 -16   0       67.93       68.71      5.12 o
   7 -16   0       12.76       14.05      3.81 o
   1 -15   0       33.54       31.61      1.34 o
   2 -15   0        1.02        4.74      0.90 o
   3 -15   0      338.56      353.32      5.60 o
   4 -15   0      325.86      309.91      7.24 o
   5 -15   0       25.12       29.30      2.91 o
   6 -15   0        0.20       17.46      3.21 o
   7 -15   0        2.69        3.61      2.27 o
   0 -14   0      753.86      673.81     21.87 o
   1 -14   0      483.31      568.24     13.95 o
   2 -14   0      126.79      112.04      2.45 o
   3 -14   0      174.14      199.64      6.05 o
   4 -14   0      227.77      233.17      5.82 o
   5 -14   0      125.18      118.34      5.52 o
   6 -14   0      109.64      109.46      4.12 o
   7 -14   0        6.13       10.46      2.48 o
   1 -13   0      318.16      309.66      6.71 o
   2 -13   0      469.79      445.84      9.46 o
   3 -13   0      340.68      332.60      8.40 o
   4 -13   0      118.89      122.71      3.04 o
   5 -13   0       27.54       24.41      2.81 o
   6 -13   0       57.75       64.37      3.71 o
   7 -13   0       27.55       26.13      3.21 o
   0 -12   0      451.10      362.98     11.84 o
   1 -12   0       90.49       92.13      2.46 o
   2 -12   0     2427.81     2543.18     36.88 o
   3 -12   0     1416.41     1330.93     24.78 o
   4 -12   0      423.78      374.63      8.73 o
   5 -12   0      173.07      154.38      4.40 o
   6 -12   0        3.11       13.82      3.91 o
   7 -12   0        5.22        8.99      2.40 o
   1 -11   0       74.29      130.94      3.31 o
   2 -11   0     2201.63     2265.46     36.99 o
   3 -11   0       66.25       63.57      4.60 o
   4 -11   0      407.74      387.58      8.94 o
   5 -11   0       60.92       59.41      2.84 o
   6 -11   0       20.33       20.99      2.27 o
   7 -11   0        5.04        7.17      2.40 o
   0 -10   0     7658.17     7045.64    218.72 o
   1 -10   0     2642.41     2588.82     84.98 o
   2 -10   0     2564.25     2635.27     43.13 o
   3 -10   0      334.91      354.22      7.66 o
   4 -10   0      174.68      164.09      4.33 o
   5 -10   0      307.96      284.76      7.12 o
   6 -10   0       95.52       93.18      5.02 o
   7 -10   0        1.81        5.76      2.31 o
   1  -9   0     1769.17     1710.20     31.35 o
   2  -9   0     2696.62     2653.46    124.44 o
   3  -9   0      184.76      195.67      4.68 o
   4  -9   0      294.24      252.43      6.17 o
   5  -9   0       45.39       55.02      5.92 o
   6  -9   0       59.03       61.13      6.42 o
   7  -9   0       16.14       16.37      2.62 o
   0  -8   0     6034.79     5837.89    181.19 o
   1  -8   0      358.53      350.15      5.13 o
   2  -8   0     2309.38     2234.31     95.91 o
   3  -8   0     1500.11     1391.79     59.50 o
   4  -8   0      157.31      140.76      3.97 o
   5  -8   0        8.12        7.33      1.63 o
   6  -8   0        4.03       11.07      1.99 o
   7  -8   0        0.71        7.02      3.41 o
   1  -7   0     1760.22     1786.14     29.57 o
   2  -7   0      973.63      858.85     18.02 o
   3  -7   0       83.62       79.78      2.41 o
   4  -7   0       49.84       44.88      2.13 o
   5  -7   0       87.13       84.08      3.26 o
   6  -7   0       32.16       38.84      2.70 o
   7  -7   0       38.82       50.17      4.62 o
   0  -6   0      479.56      535.34     16.66 o
   1  -6   0       24.78       22.28      1.52 o
   2  -6   0      236.42      242.01      7.22 o
   3  -6   0        4.27       12.60      1.40 o
   4  -6   0       17.51       18.28      1.56 o
   5  -6   0      319.87      265.78      6.74 o
   6  -6   0       66.38       71.30      4.01 o
   7  -6   0        0.63        8.43      3.41 o
   1  -5   0      486.81      480.63     16.96 o
   2  -5   0      203.56      150.33      6.02 o
   3  -5   0     1590.39     1478.50     31.50 o
   4  -5   0      491.72      478.95     13.45 o
   5  -5   0      126.70      114.37      3.76 o
   6  -5   0        5.63       10.89      1.97 o
   7  -5   0        1.31        3.63      2.20 o
   0  -4   0    22371.74    17647.51    470.75 o
   1  -4   0      109.54      108.91      7.12 o
   2  -4   0       44.16       41.28      5.32 o
   3  -4   0      142.31      155.67      6.12 o
   4  -4   0      360.15      302.94      7.24 o
   5  -4   0      230.62      201.20     10.44 o
   6  -4   0      167.23      143.21      8.43 o
   7  -4   0       13.78       12.78      2.48 o
   1  -3   0     4950.69     5204.47    103.93 o
   2  -3   0      497.44      456.46     14.55 o
   3  -3   0     1041.35      969.02     19.87 o
   4  -3   0        8.24       17.66      2.21 o
   5  -3   0       62.66       62.53      4.62 o
   6  -3   0       56.11       53.83      3.19 o
   7  -3   0       18.39       31.17      2.98 o
   1  -2   0     4441.29     4794.46    112.07 o
   2  -2   0     4392.20     4057.60    161.62 o
   3  -2   0     1804.10     1670.94     34.55 o
   4  -2   0      831.32      736.76     15.68 o
   5  -2   0      143.50      136.22      4.18 o
   6  -2   0        5.69        8.03      2.05 o
   7  -2   0       15.50       23.37      2.76 o
   1  -1   0    12266.94    11772.23    231.55 o
   2  -1   0     2203.29     2374.56     61.61 o
   3  -1   0      282.12      300.99      6.67 o
   4  -1   0      183.65      193.65      5.52 o
   5  -1   0      344.21      293.81      7.82 o
   6  -1   0       24.35       22.60      3.41 o
   7  -1   0        8.67       11.78      2.46 o
   1   0   0       49.22       36.92      1.40 o
   3   0   0        5.41        5.62      1.40 o
   4   0   0        1.24       12.98      1.48 o
   5   0   0      157.30      174.74      5.42 o
   6   0   0       21.20       22.01      2.41 o
   7   0   0       22.34       24.25      2.74 o
   1   1   0    12176.65    11198.43    762.10 o
   2   1   0     2192.04     2223.81    124.20 o
   3   1   0      269.05      288.62      6.60 o
   4   1   0      185.86      197.85      4.97 o
   5   1   0      335.79      283.21     13.55 o
   6   1   0       24.27       26.69      2.55 o
   7   1   0        9.32       12.71      2.54 o
   1   2   0     4534.05     4632.73     95.20 o
   2   2   0     4427.20     4122.24    255.93 o
   3   2   0     1753.83     1707.15     40.73 o
   4   2   0      833.43      733.24     25.49 o
   5   2   0      141.82      131.72      4.18 o
   6   2   0        5.87        9.00      2.11 o
   7   2   0       15.11       20.55      2.74 o
   1   3   0     5022.11     5082.86    103.78 o
   2   3   0      475.13      436.83     25.59 o
   3   3   0     1034.84      946.31     19.87 o
   4   3   0        8.20       17.76      1.61 o
   5   3   0       62.52       57.70      2.91 o
   6   3   0       57.81       57.46      5.92 o
   7   3   0       16.73       20.73      4.31 o
   0   4   0    22380.06    13847.28    470.35 o
   1   4   0      103.13      103.97      3.70 o
   2   4   0       44.79       41.70      2.61 o
   3   4   0      145.55      161.08      5.02 o
   4   4   0      370.30      323.90      7.31 o
   5   4   0      231.28      206.34      5.60 o
   6   4   0      170.47      149.27      4.97 o
   7   4   0       13.39       11.47      2.74 o
   1   5   0      481.95      471.41      8.03 o
   2   5   0      203.01      153.70      3.55 o
   3   5   0     1612.61     1467.78     30.22 o
   4   5   0      486.18      473.04     10.57 o
   5   5   0      122.28      112.74      3.90 o
   6   5   0        5.67       13.19      2.20 o
   7   5   0        1.39        6.29      2.51 o
   0   6   0      475.85      553.14     25.59 o
   1   6   0       23.02       21.60      0.85 o
   2   6   0      229.85      225.62     17.16 o
   3   6   0        4.94        9.83      1.61 o
   4   6   0       19.02       17.95      1.69 o
   5   6   0      326.82      278.98     12.54 o
   6   6   0       65.47       61.76      3.41 o
   7   6   0        0.71        4.35      2.36 o
   1   7   0     1776.09     1837.40     36.61 o
   2   7   0      992.92      883.99     18.02 o
   3   7   0       87.58       82.28      7.02 o
   4   7   0       49.13       44.49      2.26 o
   5   7   0       89.49       87.00      3.40 o
   6   7   0       31.57       41.34      3.31 o
   7   7   0       38.29       41.03      3.54 o
   0   8   0     6034.07     6196.96    163.93 o
   1   8   0      347.46      335.46     18.96 o
   2   8   0     2331.60     2280.91     45.83 o
   3   8   0     1514.43     1424.36     29.02 o
   4   8   0      156.78      143.62      4.04 o
   5   8   0        8.87        9.38      1.83 o
   6   8   0        4.07       10.15      3.91 o
   7   8   0        0.84        2.11      2.46 o
   1   9   0     1709.22     1667.79     34.34 o
   2   9   0     2735.18     2739.21     54.49 o
   3   9   0      182.04      191.60      4.75 o
   4   9   0      298.65      264.67      6.39 o
   5   9   0       48.89       58.29      3.03 o
   6   9   0       58.35       58.21      3.91 o
   7   9   0       16.79       22.45      3.05 o
   0  10   0     7701.31     7486.89    256.33 o
   1  10   0     2633.14     2540.23     99.93 o
   2  10   0     2584.51     2633.19     53.50 o
   3  10   0      330.78      340.98      9.63 o
   4  10   0      177.77      156.62      5.72 o
   5  10   0      307.15      280.53     11.04 o
   6  10   0       95.85       97.71      5.31 o
   7  10   0        1.80        6.07      2.81 o
   1  11   0       84.53      149.63      2.82 o
   2  11   0     2209.91     2242.36     45.83 o
   3  11   0       61.19       67.87      2.34 o
   4  11   0      412.07      406.04      9.33 o
   5  11   0       64.21       68.43      4.92 o
   6  11   0       19.93       18.65      2.62 o
   7  11   0        4.92        8.25      2.65 o
   0  12   0      450.91      384.62      9.33 o
   1  12   0       85.79       94.10      2.01 o
   2  12   0     2411.34     2589.79     42.08 o
   3  12   0     1406.23     1293.64     27.24 o
   4  12   0      445.82      398.49      9.08 o
   5  12   0      167.76      137.36      9.03 o
   6  12   0        3.34       14.70      2.54 o
   7  12   0        5.72        9.92      4.72 o
   1  13   0      304.68      298.23      5.48 o
   2  13   0      489.14      465.77     10.64 o
   3  13   0      341.22      319.47      7.52 o
   4  13   0      120.51      128.23      5.02 o
   5  13   0       28.20       25.04      3.91 o
   6  13   0       57.68       71.43      4.52 o
   7  13   0       27.60       27.69      5.02 o
   0  14   0      759.55      728.10     24.97 o
   1  14   0      500.85      589.44     10.11 o
   2  14   0      125.32      110.29      3.05 o
   3  14   0      175.85      202.47      5.11 o
   4  14   0      230.54      245.31      6.24 o
   5  14   0      120.33      116.17      4.40 o
   6  14   0      109.95      109.76      4.68 o
   7  14   0        5.60        4.82      4.21 o
   1  15   0       34.07       34.74      1.57 o
   2  15   0        1.21        1.78      0.91 o
   3  15   0      338.56      347.93      8.09 o
   4  15   0      336.61      312.84     14.14 o
   5  15   0       26.43       28.02      2.62 o
   6  15   0        0.22        7.94      2.54 o
   7  15   0        2.82        0.80      4.01 o
   0  16   0      763.35      812.34     17.15 o
   1  16   0      334.15      336.94      6.13 o
   2  16   0        8.02       16.90      2.21 o
   3  16   0       31.91       29.27      2.21 o
   4  16   0      207.74      175.04      5.18 o
   5  16   0      106.87       88.59      4.11 o
   6  16   0       66.74       65.89      4.12 o
   7  16   0       12.76        9.89      2.97 o
   1  17   0      404.42      428.94      7.72 o
   2  17   0      196.17      228.88      6.23 o
   3  17   0       23.65       25.97      1.91 o
   4  17   0       70.06       53.07      2.98 o
   5  17   0        8.98       17.24      2.40 o
   6  17   0       41.23       39.29      3.47 o
   0  18   0      489.75      511.11     11.20 o
   1  18   0      214.97      235.63      4.71 o
   2  18   0      390.07      376.64      7.03 o
   3  18   0      426.87      406.64     17.06 o
   4  18   0       74.17       60.26      3.12 o
   5  18   0       70.00       75.83      3.90 o
   6  18   0       15.27       16.94      2.89 o
   1  19   0      296.28      302.39      5.75 o
   2  19   0      133.33      134.50      3.24 o
   3  19   0       68.32       62.49      3.31 o
   4  19   0       22.10       25.92      4.31 o
   5  19   0       17.20       20.66      2.62 o
   6  19   0        2.66        8.39      2.68 o
   0  20   0     3482.92     3453.97     70.82 o
   1  20   0      631.93      626.69     11.23 o
   2  20   0      271.68      266.02      6.37 o
   3  20   0       10.03       13.17      1.99 o
   4  20   0       11.50        9.51      2.11 o
   5  20   0       22.60       24.88      2.76 o
   6  20   0       19.65       22.23      3.17 o
   1  21   0       44.65       42.38      1.93 o
   2  21   0      218.33      218.86      5.64 o
   3  21   0       50.73       50.70      2.26 o
   4  21   0        8.28        7.60      2.20 o
   5  21   0       34.11       39.26      3.26 o
   6  21   0       29.32       25.18      3.31 o
   0  22   0       16.71       17.41      1.83 o
   1  22   0       47.47       55.69      2.09 o
   2  22   0      278.51      263.68      5.41 o
   3  22   0      289.33      288.61      6.02 o
   4  22   0       83.79       70.99      3.76 o
   5  22   0       45.00       44.57      3.55 o
   6  22   0       28.94       31.77      4.62 o
   1  23   0       25.07       26.67      1.99 o
   2  23   0       47.98       46.76      2.55 o
   3  23   0       73.12       71.63      2.54 o
   4  23   0        1.81        0.20      1.99 o
   5  23   0        5.67        5.42      2.55 o
   6  23   0        3.70        3.61      4.41 o
   0  24   0       15.90        8.99      1.91 o
   1  24   0      174.20      166.37      5.90 o
   2  24   0       45.55       43.26      2.04 o
   3  24   0       65.69       70.60      2.56 o
   4  24   0       27.36       23.67      2.01 o
   5  24   0       23.44       27.66      4.62 o
   1  25   0      160.21      142.89      4.11 o
   2  25   0      192.43      173.87      4.09 o
   3  25   0       26.25       29.82      1.95 o
   4  25   0       15.51       14.74      2.54 o
   5  25   0       18.07       21.38      3.19 o
   0  26   0       19.04       16.08      1.84 o
   1  26   0       85.97       88.62      2.74 o
   2  26   0        3.90        1.27      1.29 o
   3  26   0       12.45       10.53      1.65 o
   4  26   0        2.83        4.76      2.41 o
   5  26   0        8.50       14.83      3.11 o
   1  27   0      148.41      146.68      3.74 o
   2  27   0       33.40       27.72      1.91 o
   3  27   0        8.42       10.81      1.80 o
   4  27   0        7.41        9.60      2.54 o
   5  27   0       71.74       64.37      4.47 o
   0  28   0      647.01      648.12     20.47 o
   1  28   0       31.63       29.53      2.97 o
   2  28   0       33.62       42.49      2.31 o
   3  28   0       54.86       56.49      7.83 o
   4  28   0       47.23       51.40      3.76 o
   5  28   0        0.63        6.30      3.91 o
   1  29   0       64.13       60.26      4.32 o
   2  29   0       26.33       25.17      2.06 o
   3  29   0        5.60        5.87      2.40 o
   4  29   0       12.57       18.76      3.11 o
   0  30   0       84.57      112.36      6.22 o
   1  30   0       45.65       44.87      2.54 o
   2  30   0       11.34       15.66      2.37 o
   3  30   0        9.68        9.85      6.12 o
   4  30   0       21.23       26.11      3.33 o
   1  31   0       13.08       17.75      2.08 o
   2  31   0        7.80        7.99      2.54 o
   3  31   0       13.61       11.95      2.76 o
   4  31   0       25.59       39.93      5.42 o
   0  32   0        4.17        3.81      3.41 o
   1  32   0       19.43       19.37      2.76 o
   2  32   0       33.60       37.96      3.33 o
   3  32   0       43.61       41.79      3.55 o
   1  33   0       61.49       61.22      3.83 o
   2  33   0        8.55        7.86      2.62 o
   3  33   0       11.13       11.98      5.12 o
   0  34   0      143.62      133.23      7.22 o
   1  34   0        5.62        0.49      2.48 o
   2  34   0       45.04       52.37      5.62 o
   3  34   0        3.88        3.61      2.70 o
   1  35   0       31.20       25.13      2.98 o
   2  35   0        4.43        7.35      7.12 o
   0  36   0        0.39        3.81      3.61 o
   1  36   0        3.40        1.40      2.41 o
   1 -29   1       38.09       50.17      4.62 o
   1 -28   1      126.96      144.67      6.62 o
   1 -27   1       17.45       20.07      3.01 o
  -2 -26   1       24.04       28.70      3.61 o
  -1 -26   1      276.25      253.23      9.83 o
   0 -26   1      108.06      102.73      5.22 o
   1 -26   1       33.36       28.90      3.41 o
   2 -26   1       20.69       23.68      3.41 o
  -3 -25   1       15.83       15.25      1.81 o
  -2 -25   1      219.06      204.35      5.30 o
  -1 -25   1       27.83       33.71      3.61 o
   0 -25   1      256.02      217.51      8.63 o
   1 -25   1       87.34       87.70      4.82 o
   2 -25   1        9.59        9.83      2.81 o
  -4 -24   1       50.02       48.76      3.41 o
  -3 -24   1       53.06       38.13      2.61 o
  -2 -24   1       34.61       38.53      4.52 o
  -1 -24   1       68.95       62.81      4.41 o
   0 -24   1      202.66      171.96      7.22 o
   1 -24   1       52.27       53.18      4.21 o
   2 -24   1       32.07       35.52      3.61 o
  -5 -23   1       13.91       18.46      2.61 o
  -4 -23   1       48.72       47.16      3.21 o
  -3 -23   1       43.61       52.36      2.49 o
  -2 -23   1      190.10      166.32      8.33 o
  -1 -23   1      190.27      184.00      7.63 o
   0 -23   1      155.80      137.24      6.02 o
   1 -23   1       64.70       62.81      4.41 o
   2 -23   1       36.94       43.75      4.01 o
   4 -23   1       11.03       19.06      3.01 o
  -6 -22   1       14.40       19.67      3.21 o
  -5 -22   1       30.24       34.32      3.21 o
  -4 -22   1       43.27       45.55      3.21 o
  -3 -22   1       87.34       91.45      3.23 o
  -2 -22   1       24.11       32.72      2.11 o
  -1 -22   1       78.15       77.86      4.82 o
   0 -22   1      479.52      478.97     15.85 o
   1 -22   1     1294.41     1208.35     37.73 o
   2 -22   1      116.91      101.52      5.42 o
   3 -22   1       25.58       26.89      3.61 o
   4 -22   1       18.19       24.48      3.01 o
   5 -22   1       12.16       11.24      3.41 o
  -6 -21   1        8.42       17.26      3.21 o
  -5 -21   1        7.84       12.84      2.41 o
  -4 -21   1        4.80       11.24      2.01 o
  -3 -21   1       34.83       42.29      4.72 o
  -2 -21   1       58.00       69.38      4.72 o
  -1 -21   1       80.54       93.92      4.82 o
   0 -21   1      583.47      563.44     18.46 o
   1 -21   1      210.23      209.29      8.03 o
   2 -21   1       42.33       43.15      3.81 o
   3 -21   1      163.39      148.88      6.82 o
   4 -21   1       24.62       22.88      3.21 o
   5 -21   1        7.42       10.84      3.21 o
  -6 -20   1       10.65       14.25      3.01 o
  -5 -20   1       13.95       20.47      2.81 o
  -4 -20   1      149.45      132.23      5.42 o
  -3 -20   1      448.35      387.23      9.11 o
  -2 -20   1     1260.71     1250.69     27.06 o
  -1 -20   1      322.51      328.87     11.24 o
   0 -20   1        6.29       17.66      2.41 o
   1 -20   1        8.17       17.06      2.61 o
   2 -20   1       26.03       31.51      3.21 o
   3 -20   1      226.87      210.31      5.65 o
   4 -20   1      182.05      180.39      7.22 o
   5 -20   1       17.16       21.27      3.41 o
   6 -20   1       28.15       35.32      4.21 o
  -6 -19   1       13.22       14.45      3.01 o
  -5 -19   1       13.91       11.64      2.41 o
  -4 -19   1       98.98       81.46      3.23 o
  -3 -19   1       42.52       45.92      2.51 o
  -2 -19   1       30.66       40.74      3.41 o
  -1 -19   1      451.94      449.47     14.85 o
   0 -19   1      250.49      245.01      9.03 o
   1 -19   1       76.81       75.05      4.01 o
   2 -19   1      528.53      479.38     16.25 o
   3 -19   1       25.25       30.65      2.49 o
   4 -19   1        8.16       11.96      3.11 o
   5 -19   1       16.78       14.45      3.21 o
   6 -19   1        4.87       13.85      3.61 o
  -7 -18   1        4.34        8.83      3.41 o
  -6 -18   1       16.19       19.47      3.21 o
  -5 -18   1       73.45       74.00      4.31 o
  -4 -18   1       82.14       71.19      2.25 o
  -3 -18   1      205.10      187.35      5.00 o
  -2 -18   1        2.79        3.81      2.01 o
  -1 -18   1      996.73      974.58     31.31 o
   0 -18   1     1010.54      943.08     29.50 o
   1 -18   1      989.92      960.34     29.70 o
   2 -18   1      173.39      172.56      6.82 o
   3 -18   1      231.59      235.81      4.78 o
   4 -18   1       42.40       52.63      2.36 o
   5 -18   1       11.64       17.13      1.97 o
   6 -18   1       33.03       41.74      4.41 o
  -7 -17   1        2.38        4.21      3.21 o
  -6 -17   1        3.25        2.61      2.61 o
  -5 -17   1       50.97       51.49      2.62 o
  -4 -17   1       21.02       27.28      1.62 o
  -3 -17   1      317.89      295.00      6.20 o
  -2 -17   1       51.24       54.99      3.41 o
  -1 -17   1      129.01      138.05      5.42 o
   0 -17   1      356.76      346.53     11.04 o
   1 -17   1      312.09      293.37     10.23 o
   2 -17   1       22.28       20.79      1.71 o
   3 -17   1       19.33       24.03      1.28 o
   4 -17   1      271.46      249.73      9.53 o
   5 -17   1      101.62      104.13      6.31 o
   6 -17   1        3.44        9.63      3.41 o
  -7 -16   1        4.98        6.62      3.41 o
  -6 -16   1        5.04       11.64      1.99 o
  -5 -16   1       64.15       64.76      2.83 o
  -4 -16   1      326.12      296.50      5.84 o
  -3 -16   1       71.51       62.00      1.94 o
  -2 -16   1       39.87       38.93      2.81 o
  -1 -16   1      278.79      271.90      9.43 o
   0 -16   1      214.94      243.00      8.63 o
   1 -16   1      162.92      160.32      6.02 o
   2 -16   1      227.58      204.57      4.52 o
   3 -16   1      230.76      241.21      4.67 o
   4 -16   1      243.23      252.26      6.10 o
   5 -16   1       47.40       53.19      7.22 o
   6 -16   1       13.46       22.28      3.61 o
  -7 -15   1        5.35        2.41      3.01 o
  -6 -15   1      103.97      101.95      3.88 o
  -5 -15   1       47.24       44.38      2.48 o
  -4 -15   1       44.36       42.34      1.81 o
  -3 -15   1       51.74       52.01      2.72 o
  -2 -15   1       12.98       16.25      2.21 o
  -1 -15   1      183.19      185.20      6.82 o
   0 -15   1      285.27      278.52      9.23 o
   1 -15   1      507.46      455.49     14.85 o
   2 -15   1      318.42      303.06     10.12 o
   3 -15   1       15.71       26.57      1.63 o
   4 -15   1       23.38       31.28      2.71 o
   5 -15   1       10.55       15.99      3.21 o
   6 -15   1        1.56        2.75      1.93 o
  -7 -14   1        3.46        6.92      2.27 o
  -6 -14   1        3.21        9.52      1.99 o
  -5 -14   1       52.66       43.43      2.48 o
  -4 -14   1      156.06      172.70      3.87 o
  -3 -14   1       42.80       36.69      2.37 o
  -2 -14   1      841.15      826.30     26.09 o
  -1 -14   1      690.36      815.67     25.29 o
   0 -14   1      135.99      149.48      5.42 o
   1 -14   1      127.25      140.65      5.22 o
   2 -14   1      345.37      323.63      7.00 o
   3 -14   1     1193.66     1101.10     18.30 o
   4 -14   1       76.33       79.15      5.12 o
   5 -14   1       97.08       95.56      3.54 o
   6 -14   1       25.57       30.13      2.62 o
  -7 -13   1       11.55       11.62      2.34 o
  -6 -13   1        4.38        9.02      1.84 o
  -5 -13   1      126.33      126.58      3.97 o
  -4 -13   1       37.60       44.15      4.02 o
  -3 -13   1       31.67       34.86      1.36 o
  -2 -13   1      241.32      261.66      9.43 o
  -1 -13   1      510.93      572.87     17.86 o
   0 -13   1      484.65      509.06     16.46 o
   1 -13   1      572.19      615.41     13.40 o
   2 -13   1       17.93       26.18      1.02 o
   3 -13   1      321.51      347.62      6.37 o
   4 -13   1      505.57      470.55     17.17 o
   5 -13   1      121.60      114.01      3.82 o
   6 -13   1       23.90       25.61      2.54 o
   7 -13   1        6.86       10.84      4.01 o
  -7 -12   1        0.74        5.32      2.13 o
  -6 -12   1      132.21      115.03      9.63 o
  -5 -12   1      266.86      236.43      6.02 o
  -4 -12   1      492.07      466.56     10.21 o
  -3 -12   1      165.73      154.93      3.19 o
  -2 -12   1      686.40      761.69     25.29 o
  -1 -12   1       20.38       12.84      1.61 o
   0 -12   1     1013.38     1018.53     31.91 o
   1 -12   1     2133.49     2110.42     45.02 o
   2 -12   1      280.12      289.19      5.17 o
   3 -12   1      360.16      374.77     12.69 o
   4 -12   1       48.33       63.66      5.54 o
   5 -12   1      135.46      131.60      4.25 o
   6 -12   1       30.30       35.62      2.76 o
   7 -12   1       16.60       16.25      4.21 o
  -7 -11   1       25.59       26.18      2.68 o
  -6 -11   1       33.21       38.97      2.54 o
  -5 -11   1       10.73       18.88      6.22 o
  -4 -11   1       52.58       79.39      6.42 o
  -3 -11   1       59.74       83.13      2.83 o
  -2 -11   1     1609.76     1506.80     31.45 o
  -1 -11   1      208.81      175.37      6.62 o
   0 -11   1     1103.00     1052.25     32.91 o
   1 -11   1     1411.61     1407.00     42.54 o
   2 -11   1      236.23      257.01      7.15 o
   3 -11   1      166.15      169.77      3.43 o
   4 -11   1       75.10       97.20      3.18 o
   5 -11   1      106.42       97.61      8.22 o
   6 -11   1       36.97       41.73      2.91 o
   7 -11   1        5.90        0.40      3.61 o
  -7 -10   1       36.73       38.74      2.97 o
  -6 -10   1        3.03        8.45      1.91 o
  -5 -10   1       22.57       20.39      3.21 o
  -4 -10   1     1101.68     1003.10     21.00 o
  -3 -10   1     1695.63     1637.17     32.78 o
  -2 -10   1     2416.86     2445.80     55.49 o
  -1 -10   1     2804.42     2854.14     87.70 o
   0 -10   1      903.98      931.24     28.70 o
   1 -10   1      653.23      667.79     20.47 o
   2 -10   1      335.84      382.16      6.64 o
   3 -10   1      433.32      425.01     10.16 o
   4 -10   1      317.24      302.63      8.33 o
   5 -10   1        7.34       16.68      1.88 o
   6 -10   1       17.18       17.12      2.31 o
   7 -10   1        5.26        0.80      3.61 o
  -7  -9   1        3.20        7.82      2.41 o
  -6  -9   1       56.05       60.29      3.17 o
  -5  -9   1      186.42      163.97      5.42 o
  -4  -9   1      167.88      168.31      4.53 o
  -3  -9   1      369.52      405.51      8.73 o
  -2  -9   1     1307.91     1407.81     30.47 o
  -1  -9   1      185.84      231.16      6.82 o
   0  -9   1     1481.90     1569.93     47.16 o
   1  -9   1      626.48      655.35     20.67 o
   2  -9   1      393.58      359.11      7.77 o
   3  -9   1      240.70      237.82      5.31 o
   4  -9   1      350.73      323.65      7.59 o
   5  -9   1       15.10       10.49      1.74 o
   6  -9   1       28.83       38.92      2.76 o
   7  -9   1        1.84        4.82      3.81 o
  -7  -8   1        1.90        5.08      2.20 o
  -6  -8   1      166.80      149.27      4.74 o
  -5  -8   1      256.40      234.98      6.10 o
  -4  -8   1      433.86      427.99      9.44 o
  -3  -8   1      672.90      606.81     13.05 o
  -2  -8   1      491.94      463.87     10.05 o
  -1  -8   1      653.26      693.48     21.47 o
   0  -8   1     2940.02     2985.36     92.31 o
   1  -8   1     7399.49     7429.70    150.69 o
   2  -8   1      343.54      366.29      6.29 o
   3  -8   1      399.28      421.95      9.53 o
   4  -8   1       88.27       94.62      9.62 o
   5  -8   1       41.64       51.52      2.83 o
   6  -8   1      125.04      119.59      4.40 o
   7  -8   1        6.02        7.02      3.81 o
  -7  -7   1       20.12       19.81      2.54 o
  -6  -7   1       42.30       49.03      2.97 o
  -5  -7   1       76.09       76.96      3.05 o
  -4  -7   1       65.18       67.67      3.11 o
  -3  -7   1      482.13      465.85      9.72 o
  -2  -7   1     2214.93     2054.65     43.09 o
  -1  -7   1     1094.97     1147.75     36.92 o
   0  -7   1     1941.52     1894.00     56.59 o
   1  -7   1       67.35       94.77      1.86 o
   2  -7   1      173.78      179.58      4.49 o
   3  -7   1      218.50      232.86      5.46 o
   4  -7   1      221.97      198.00      8.93 o
   5  -7   1      271.71      241.79      6.24 o
   6  -7   1       65.13       84.40      8.93 o
   7  -7   1        8.24       14.45      4.01 o
  -7  -6   1       44.99       42.85      3.05 o
  -6  -6   1        7.15       17.59      2.13 o
  -5  -6   1      190.11      175.66      4.89 o
  -4  -6   1      103.65       96.69      4.00 o
  -3  -6   1      253.71      252.39      5.60 o
  -2  -6   1     1715.76     1694.75     47.76 o
   0  -6   1     1383.47     1331.95     39.53 o
   1  -6   1      244.83      299.44      8.05 o
   2  -6   1      477.83      445.02     12.84 o
   3  -6   1      969.97      917.63     19.44 o
   4  -6   1      248.63      240.07      5.89 o
   5  -6   1       27.82       34.42      2.34 o
   6  -6   1      108.37      101.44      5.41 o
   7  -6   1       45.92       48.75      3.47 o
  -7  -5   1       12.80       14.88      3.01 o
  -6  -5   1      229.15      212.21      6.02 o
  -5  -5   1       64.35       58.68      2.76 o
  -4  -5   1       21.65       21.47      1.56 o
  -3  -5   1      705.68      615.83     33.11 o
  -2  -5   1      364.29      367.00     11.04 o
  -1  -5   1       46.42       52.78      2.01 o
   0  -5   1     2046.98     2022.21     61.61 o
   1  -5   1     3095.27     3216.89     71.24 o
   2  -5   1     1747.16     1675.81     33.70 o
   3  -5   1       72.31       77.66      2.48 o
   4  -5   1       38.55       44.83      4.41 o
   5  -5   1       36.18       39.35      2.48 o
   6  -5   1       11.42       19.06      3.21 o
   7  -5   1        4.12       12.79      2.68 o
  -7  -4   1       12.38        9.54      2.27 o
  -6  -4   1       85.86       82.77      3.62 o
  -5  -4   1        4.46        7.87      1.56 o
  -4  -4   1      160.58      157.88      7.12 o
  -3  -4   1      177.28      208.55     11.04 o
  -2  -4   1     4399.44     4422.06    124.20 o
  -1  -4   1      315.48      282.53      9.43 o
   0  -4   1     2905.77     2940.21     87.90 o
   1  -4   1      855.94      829.13     16.96 o
   2  -4   1      507.66      538.31     15.75 o
   3  -4   1     1096.64      944.65     45.14 o
   4  -4   1      191.84      175.34      4.61 o
   5  -4   1       20.20       30.15      2.20 o
   6  -4   1       82.14       79.61      6.12 o
   7  -4   1        1.63       11.62      2.68 o
  -7  -3   1        1.77        5.12      2.27 o
  -6  -3   1        7.20       19.97      2.21 o
  -5  -3   1      159.33      148.28      4.33 o
  -4  -3   1      394.25      342.34      9.43 o
  -3  -3   1      861.13      793.52     25.99 o
  -2  -3   1      330.00      336.69     10.03 o
  -1  -3   1      922.32     1003.88     31.51 o
   0  -3   1      840.63      825.50     23.68 o
   1  -3   1     1182.69     1322.27     26.32 o
   2  -3   1      778.37      904.01     19.15 o
   3  -3   1      210.53      218.98      8.53 o
   4  -3   1      232.67      207.19      5.25 o
   5  -3   1      112.71      104.70      5.11 o
   6  -3   1       42.79       52.58      4.62 o
   7  -3   1       64.94       82.42      7.12 o
  -8  -2   1        1.71        7.96      2.83 o
  -7  -2   1        2.25        0.90      2.13 o
  -6  -2   1      128.66      128.59      4.47 o
  -5  -2   1      191.50      178.14      5.04 o
  -4  -2   1      368.90      340.22      7.66 o
  -3  -2   1     1171.34     1302.42     35.51 o
  -2  -2   1      132.46      141.66      4.82 o
   1  -2   1    14293.84    15590.78    308.04 o
   2  -2   1     1872.44     1990.84     40.65 o
   3  -2   1      136.28      144.09      3.76 o
   4  -2   1       17.13       26.43      2.51 o
   5  -2   1       20.60       16.08      1.91 o
   6  -2   1      153.77      143.45     11.44 o
   7  -2   1       30.64       51.25      3.62 o
  -8  -1   1        5.94       14.45      4.41 o
  -7  -1   1        8.73        0.64      2.11 o
  -6  -1   1      111.09      115.95      4.18 o
  -5  -1   1       12.23       18.78      1.84 o
  -4  -1   1      509.06      474.79     10.57 o
  -3  -1   1       68.35       66.62      3.01 o
  -2  -1   1      589.88      582.10     17.66 o
  -1  -1   1     3406.63     3424.40    102.73 o
   1  -1   1      587.48      609.91     15.95 o
   2  -1   1      197.19      280.40     15.65 o
   3  -1   1     1114.26     1021.71     21.00 o
   4  -1   1       68.24       62.59      3.41 o
   5  -1   1       23.60       20.68      2.11 o
   6  -1   1        0.82       14.20      2.91 o
   7  -1   1       62.10       60.03      3.97 o
  -8   0   1       15.30       21.43      3.25 o
  -7   0   1        0.28        0.96      2.11 o
  -6   0   1      183.41      162.74     14.55 o
  -5   0   1      318.94      270.90      6.74 o
  -4   0   1      726.57      691.81     14.76 o
  -3   0   1     4906.74     4786.88     96.76 o
  -2   0   1    16412.78    17080.22    766.70 o
  -1   0   1      108.50      128.61      4.01 o
   1   0   1      156.17      140.56      3.19 o
   2   0   1      614.44      494.42     10.43 o
   3   0   1       66.46       92.19      3.21 o
   4   0   1      372.85      337.91      7.80 o
   5   0   1       13.29       22.89      2.11 o
   6   0   1       32.98       41.82      3.05 o
   7   0   1       14.75       41.88      3.54 o
  -8   1   1        5.69       12.44      4.41 o
  -7   1   1        8.85        0.00      2.11 o
  -6   1   1      115.32      114.86      4.18 o
  -5   1   1       11.13       16.58      1.84 o
  -4   1   1      517.97      493.81     10.64 o
  -3   1   1       62.12       67.44      2.13 o
  -2   1   1      595.67      610.72     12.49 o
  -1   1   1     3288.77     3405.13     97.33 o
   1   1   1      615.09      631.75     28.50 o
   2   1   1      211.88      305.98     19.76 o
   3   1   1     1115.91      999.57     21.00 o
   4   1   1       71.60       61.99      2.54 o
   5   1   1       23.54       24.18      2.11 o
   6   1   1        0.69       13.67      2.26 o
   7   1   1       62.56       76.07      4.40 o
  -8   2   1        1.75        4.62      4.31 o
  -7   2   1        2.02        0.00      2.11 o
  -6   2   1      128.29      134.50      4.61 o
  -5   2   1      204.14      187.91      5.11 o
  -4   2   1      360.30      337.57      7.73 o
  -3   2   1     1206.75     1300.70     67.02 o
  -2   2   1      131.22      149.30      3.41 o
  -1   2   1    19791.73    20065.62    571.87 o
   1   2   1    14202.73    14928.47    308.04 o
   2   2   1     1903.39     2010.72     40.73 o
   3   2   1      142.58      146.43      3.76 o
   4   2   1       16.77       25.35      1.77 o
   5   2   1       21.39       19.14      2.11 o
   6   2   1      151.46      148.99      5.11 o
   7   2   1       31.13       49.58      3.69 o
  -7   3   1        1.91        4.16      3.91 o
  -6   3   1        8.23       20.93      2.71 o
  -5   3   1      157.26      143.75      4.40 o
  -4   3   1      394.59      355.28      7.95 o
  -3   3   1      871.60      791.30     16.53 o
  -2   3   1      333.31      330.34      7.53 o
  -1   3   1      936.65     1054.62     17.43 o
   0   3   1      828.49      819.08     23.68 o
   1   3   1     1184.74     1270.65     26.39 o
   2   3   1      756.74      888.06     25.88 o
   3   3   1      215.82      224.17      8.73 o
   4   3   1      225.76      204.28      9.83 o
   5   3   1      115.54      111.51      3.90 o
   6   3   1       41.41       56.01      3.54 o
   7   3   1       64.24       73.65      6.42 o
  -7   4   1       13.72       12.54      4.21 o
  -6   4   1       84.63       89.70      3.68 o
  -5   4   1        5.10        6.32      1.81 o
  -4   4   1      162.79      155.92      8.93 o
  -3   4   1      184.50      218.44      4.97 o
  -2   4   1     4390.74     4322.34     94.31 o
  -1   4   1      330.58      300.54      7.50 o
   0   4   1     2920.39     3222.54     88.10 o
   1   4   1      881.00      825.46     16.96 o
   2   4   1      525.42      549.24     11.64 o
   3   4   1     1083.60      975.31     20.01 o
   4   4   1      192.87      167.72      4.61 o
   5   4   1       19.53       27.17      2.34 o
   6   4   1       84.44       84.96      4.04 o
   7   4   1        1.34       11.67      2.74 o
  -7   5   1       12.40       19.74      2.68 o
  -6   5   1      236.06      224.64      6.24 o
  -5   5   1       62.93       55.95      8.03 o
  -4   5   1       22.34       21.65      1.56 o
  -3   5   1      698.62      616.60     12.98 o
  -2   5   1      367.90      368.41      9.43 o
  -1   5   1       44.93       46.73      1.08 o
   0   5   1     2068.50     2287.09     61.61 o
   1   5   1     3110.46     3242.23     65.20 o
   2   5   1     1708.22     1625.81     56.89 o
   3   5   1       77.03       80.52      2.54 o
   4   5   1       39.14       44.88      2.34 o
   5   5   1       33.59       35.57      2.48 o
   6   5   1       11.62       24.93      2.68 o
   7   5   1        4.07        9.38      2.65 o
  -7   6   1       45.41       46.15      3.47 o
  -6   6   1        7.26       16.06      2.20 o
  -5   6   1      195.09      179.40      5.04 o
  -4   6   1       96.92       92.29      4.01 o
  -3   6   1      245.38      241.18      5.68 o
  -2   6   1     1734.33     1651.74     33.84 o
  -1   6   1      213.78      208.03      3.85 o
   0   6   1     1382.12     1417.44     39.53 o
   1   6   1      254.30      322.23      9.73 o
   2   6   1      461.58      442.53      9.51 o
   3   6   1      963.67      951.27     19.58 o
   4   6   1      243.52      240.02      6.52 o
   5   6   1       27.58       35.51      2.62 o
   6   6   1      107.71      104.71      4.47 o
   7   6   1       46.18       42.34      3.62 o
  -7   7   1       20.52       18.66      2.74 o
  -6   7   1       41.64       43.42      2.91 o
  -5   7   1       78.30       80.91      3.71 o
  -4   7   1       64.46       64.84      5.32 o
  -3   7   1      473.58      443.25     11.54 o
  -2   7   1     2229.34     2102.80     42.21 o
  -1   7   1     1126.86     1234.71     16.71 o
   0   7   1     1921.25     1893.45     62.30 o
   1   7   1       66.53       94.77      6.61 o
   2   7   1      177.88      182.78      4.26 o
   3   7   1      221.47      234.80      5.53 o
   4   7   1      212.59      195.89      5.25 o
   5   7   1      265.47      244.00      7.02 o
   6   7   1       65.43       79.01      7.22 o
   7   7   1        8.61       12.37      2.97 o
  -7   8   1        1.77        6.33      3.41 o
  -6   8   1      168.44      155.12      4.97 o
  -5   8   1      253.72      241.57      6.24 o
  -4   8   1      434.90      421.05      9.51 o
  -3   8   1      684.92      631.63     13.13 o
  -2   8   1      483.22      474.33      9.86 o
  -1   8   1      643.31      703.26      9.23 o
   0   8   1     2970.73     3147.36    100.53 o
   1   8   1     7369.10     7786.12    153.59 o
   2   8   1      314.39      348.34      7.80 o
   3   8   1      397.91      413.34      9.22 o
   4   8   1       88.01       94.73      3.33 o
   5   8   1       43.70       54.97      3.05 o
   6   8   1      125.19      116.30      4.68 o
   7   8   1        5.80       14.24      3.21 o
  -7   9   1        3.40        5.73      2.36 o
  -6   9   1       57.83       63.41      3.47 o
  -5   9   1      187.55      158.21      4.75 o
  -4   9   1      173.45      189.38      4.75 o
  -3   9   1      355.77      396.71      8.79 o
  -2   9   1     1336.10     1498.34     24.17 o
  -1   9   1      161.88      194.18      3.13 o
   0   9   1     1452.52     1570.48     70.73 o
   1   9   1      651.85      729.94     14.54 o
   2   9   1      375.66      340.83      7.66 o
   3   9   1      246.52      231.89      5.68 o
   4   9   1      349.49      322.93      7.80 o
   5   9   1       15.07        9.88      2.01 o
   6   9   1       30.14       34.62      2.98 o
   7   9   1        1.49        1.00      2.65 o
  -7  10   1       36.68       37.66      3.37 o
  -6  10   1        2.58        8.08      5.62 o
  -5  10   1       24.74       23.30      2.11 o
  -4  10   1     1105.32     1000.26     21.14 o
  -3  10   1     1696.85     1568.24     43.65 o
  -2  10   1     2423.57     2510.08     40.77 o
  -1  10   1     2809.44     2942.85     37.80 o
   0  10   1      899.07      950.02     17.38 o
   1  10   1      656.33      705.84     14.40 o
   2  10   1      342.80      379.72      8.30 o
   3  10   1      433.22      430.42      9.51 o
   4  10   1      301.88      289.39      7.24 o
   5  10   1        8.79       17.24      2.20 o
   6  10   1       17.71       18.51      2.68 o
   7  10   1        5.36        2.82      2.74 o
  -7  11   1       25.88       25.36      6.32 o
  -6  11   1       32.28       37.92      4.72 o
  -5  11   1       11.22       16.46      2.61 o
  -4  11   1       57.35       94.10     11.63 o
  -3  11   1       57.25       77.55      3.71 o
  -2  11   1     1581.00     1510.11     24.94 o
  -1  11   1      225.96      191.69      2.76 o
   0  11   1     1108.77     1102.93     18.48 o
   1  11   1     1408.33     1509.25     30.15 o
   2  11   1      238.65      266.59      5.96 o
   3  11   1      172.35      169.91      4.47 o
   4  11   1       71.53       94.33      4.21 o
   5  11   1      103.22       98.91      4.04 o
   6  11   1       37.86       38.77      3.26 o
   7  11   1        5.63        3.92      2.80 o
  -7  12   1        0.64        3.05      2.51 o
  -6  12   1      133.52      126.48      4.75 o
  -5  12   1      260.81      242.44      9.13 o
  -4  12   1      476.38      453.35     25.79 o
  -3  12   1      160.80      149.90      4.21 o
  -2  12   1      691.99      830.51     13.75 o
  -1  12   1       23.59       14.65      0.62 o
   0  12   1     1021.53     1062.82     19.22 o
   1  12   1     2160.38     2216.94     43.99 o
   2  12   1      291.67      300.85      7.62 o
   3  12   1      359.37      377.33      9.83 o
   4  12   1       47.31       58.05      4.52 o
   5  12   1      137.96      137.13      4.75 o
   6  12   1       29.58       32.00      3.03 o
   7  12   1       15.83       15.85      4.41 o
  -7  13   1       11.36       12.08      2.74 o
  -6  13   1        4.13       11.87      2.31 o
  -5  13   1      127.85      130.94      4.39 o
  -4  13   1       36.89       43.91      7.22 o
  -3  13   1       29.96       32.20      4.62 o
  -2  13   1      238.57      275.01      4.98 o
  -1  13   1      489.20      562.66      8.51 o
   0  13   1      487.76      532.47      9.22 o
   1  13   1      571.10      625.59     12.98 o
   2  13   1       20.19       28.66      1.63 o
   3  13   1      325.55      359.15      8.16 o
   4  13   1      509.65      464.93     10.78 o
   5  13   1      117.33      107.45      4.40 o
   6  13   1       25.63       22.70      3.51 o
   7  13   1        6.60        6.61      3.91 o
  -7  14   1        3.36        2.72      2.68 o
  -6  14   1        2.93        7.02      3.61 o
  -5  14   1       50.71       46.05      2.97 o
  -4  14   1      157.82      177.64      4.89 o
  -3  14   1       47.21       39.09      2.01 o
  -2  14   1      836.71      836.67     12.36 o
  -1  14   1      670.46      812.99     10.83 o
   0  14   1      136.92      155.97      3.04 o
   1  14   1      120.30      138.85      3.47 o
   2  14   1      338.80      314.90     11.74 o
   3  14   1     1194.39     1077.12     43.64 o
   4  14   1       67.96       70.07      3.61 o
   5  14   1       98.80       96.20      4.18 o
   6  14   1       25.76       27.39      3.05 o
  -7  15   1        6.00        4.85      3.01 o
  -6  15   1      103.26      101.43      4.39 o
  -5  15   1       45.05       43.40      2.91 o
  -4  15   1       44.65       41.04      3.01 o
  -3  15   1       53.42       57.89      2.26 o
  -2  15   1       14.60       18.55      1.16 o
  -1  15   1      185.60      187.90      2.85 o
   0  15   1      281.47      279.43      5.12 o
   1  15   1      505.65      469.65      8.30 o
   2  15   1      320.20      311.28      7.02 o
   3  15   1       14.01       25.60      3.91 o
   4  15   1       22.27       27.85      2.34 o
   5  15   1       11.38       15.80      3.11 o
   6  15   1        1.49        1.79      2.36 o
  -7  16   1        5.35        4.98      4.41 o
  -6  16   1        5.09        6.31      2.31 o
  -5  16   1       62.56       66.92      3.40 o
  -4  16   1      319.79      292.06      7.23 o
  -3  16   1       68.82       57.16      3.71 o
  -2  16   1       37.22       38.51      1.22 o
  -1  16   1      279.67      275.01      3.98 o
   0  16   1      213.16      259.30      4.77 o
   1  16   1      160.92      163.44      3.36 o
   2  16   1      218.62      201.07      6.22 o
   3  16   1      230.65      243.15     14.15 o
   4  16   1      244.27      244.78      6.60 o
   5  16   1       47.22       49.51      4.72 o
   6  16   1       12.32       16.18      4.41 o
  -7  17   1        2.27        1.58      2.83 o
  -6  17   1        3.06        7.17      2.46 o
  -5  17   1       50.32       50.68      3.19 o
  -4  17   1       22.30       27.49      2.26 o
  -3  17   1      316.58      288.76     11.34 o
  -2  17   1       50.57       54.19      1.50 o
  -1  17   1      126.38      133.00      2.22 o
   0  17   1      350.53      334.24      6.17 o
   1  17   1      312.04      300.36      5.63 o
   2  17   1       23.81       22.00      1.70 o
   3  17   1       16.98       20.26      2.05 o
   4  17   1      275.28      246.00      6.66 o
   5  17   1       99.51       98.42      4.33 o
   6  17   1        3.67        7.83      4.21 o
  -7  18   1        4.06        3.41      4.62 o
  -6  18   1       14.97       17.46      2.76 o
  -5  18   1       71.86       68.46      3.68 o
  -4  18   1       77.18       69.40      3.19 o
  -3  18   1      197.63      190.14      4.12 o
  -2  18   1        3.04        1.62      0.99 o
  -1  18   1     1006.30     1017.57     13.46 o
   0  18   1     1013.82      961.05     16.51 o
   1  18   1      985.63      956.39     16.63 o
   2  18   1      168.47      159.08      7.32 o
   3  18   1      235.24      242.37      6.32 o
   4  18   1       41.64       49.94      4.21 o
   5  18   1       11.26       13.08      2.62 o
   6  18   1       32.82       38.48      3.68 o
  -6  19   1       12.20       12.19      3.91 o
  -5  19   1       14.76       15.32      2.40 o
  -4  19   1       99.70       85.34      3.47 o
  -3  19   1       44.47       48.17      5.02 o
  -2  19   1       28.32       33.46      2.36 o
  -1  19   1      442.50      442.37      7.06 o
   0  19   1      260.07      263.45      5.09 o
   1  19   1       74.86       73.91      2.23 o
   2  19   1      524.35      498.85     18.05 o
   3  19   1       23.57       30.61      6.62 o
   4  19   1        8.34       13.06      2.27 o
   5  19   1       17.15       13.44      2.62 o
   6  19   1        4.77        9.79      3.61 o
  -6  20   1       11.39       17.86      4.41 o
  -5  20   1       14.28       21.28      3.31 o
  -4  20   1      145.09      133.38      4.47 o
  -3  20   1      450.51      390.96      7.41 o
  -2  20   1     1267.99     1281.47     18.80 o
  -1  20   1      318.49      320.07      5.36 o
   0  20   1        7.18       14.33      1.30 o
   1  20   1        7.83       12.27      1.31 o
   2  20   1       24.65       32.43      1.77 o
   3  20   1      220.20      201.28      5.82 o
   4  20   1      179.68      182.47      5.60 o
   5  20   1       18.23       19.57      2.84 o
   6  20   1       27.48       26.59      3.54 o
  -6  21   1        8.39       13.49      2.91 o
  -5  21   1        7.79        9.54      2.41 o
  -4  21   1        5.43       10.79      2.11 o
  -3  21   1       35.01       46.52      2.03 o
  -2  21   1       56.45       69.62      2.61 o
  -1  21   1       77.99       79.93      2.07 o
   0  21   1      578.31      582.88     10.45 o
   1  21   1      214.77      209.75      4.47 o
   2  21   1       42.49       40.86      2.04 o
   3  21   1      161.61      146.53      4.53 o
   4  21   1       25.19       24.29      2.70 o
   5  21   1        7.06        8.80      3.01 o
   6  21   1        8.65        8.77      3.05 o
  -6  22   1       13.18        8.53      2.89 o
  -5  22   1       30.81       32.17      3.05 o
  -4  22   1       44.26       48.53      2.27 o
  -3  22   1       86.24       93.93      2.76 o
  -2  22   1       24.29       35.09      2.94 o
  -1  22   1       80.10       78.42      2.09 o
   0  22   1      486.95      479.44      8.87 o
   1  22   1     1276.44     1214.41     21.03 o
   2  22   1      117.66       97.96      2.89 o
   3  22   1       27.04       32.73      6.02 o
   4  22   1       18.76       23.57      2.62 o
   5  22   1       12.59       14.43      2.84 o
   6  22   1        0.93        7.52      3.11 o
  -6  23   1       19.87       19.67      4.82 o
  -5  23   1       13.30       15.52      2.65 o
  -4  23   1       50.75       46.73      2.97 o
  -3  23   1       46.73       62.60      4.21 o
  -2  23   1      189.13      176.69      3.95 o
  -1  23   1      186.56      174.67      3.45 o
   0  23   1      150.89      138.55      3.38 o
   1  23   1       65.06       64.29      2.68 o
   2  23   1       35.62       41.36      2.01 o
   3  23   1        5.93        6.81      1.51 o
   4  23   1       10.13       13.86      2.48 o
   5  23   1       37.80       43.94      6.92 o
  -6  24   1        0.50        3.61      2.89 o
  -5  24   1        5.07        6.64      4.82 o
  -4  24   1       49.89       45.28      3.11 o
  -3  24   1       54.22       45.99      2.09 o
  -2  24   1       35.61       39.01      1.88 o
  -1  24   1       69.96       60.83      2.09 o
   0  24   1      203.25      187.31      4.85 o
   1  24   1       54.57       61.14      2.31 o
   2  24   1       30.95       37.08      2.04 o
   3  24   1       26.73       33.18      2.06 o
   4  24   1       93.24       81.56      4.18 o
   5  24   1       59.83       60.10      4.11 o
  -5  25   1       23.79       22.79      2.97 o
  -4  25   1        8.99        7.76      2.26 o
  -3  25   1       16.75       16.94      1.56 o
  -2  25   1      218.42      205.17      4.48 o
  -1  25   1       27.20       32.67      1.76 o
   0  25   1      259.81      227.28      4.82 o
   1  25   1       90.00       83.09      2.98 o
   2  25   1        8.89       10.07      2.14 o
   3  25   1       73.79       59.80      2.61 o
   4  25   1        4.11        1.59      2.34 o
   5  25   1        5.95        3.29      2.74 o
  -5  26   1       17.02       16.02      2.97 o
  -4  26   1       25.72       25.07      3.81 o
  -3  26   1       81.63       75.68      3.03 o
  -2  26   1       23.64       31.73      1.88 o
  -1  26   1      274.87      247.59      6.30 o
   0  26   1      107.44      101.07      2.92 o
   1  26   1       33.09       28.98      1.85 o
   2  26   1       20.13       25.53      1.89 o
   3  26   1       34.37       40.17      3.75 o
   4  26   1       25.59       27.78      3.05 o
   5  26   1        6.31        4.71      2.89 o
  -5  27   1       21.60       25.51      3.33 o
  -4  27   1        2.64        1.33      2.34 o
  -3  27   1       11.74       13.84      2.31 o
  -2  27   1       71.40       61.84      2.38 o
  -1  27   1       15.44       20.01      2.05 o
   0  27   1       32.75       38.06      2.06 o
   1  27   1       17.99       15.91      1.69 o
   2  27   1       22.05       19.51      1.85 o
   3  27   1       49.50       52.07      2.66 o
   4  27   1       14.71       17.42      2.97 o
   5  27   1       11.36       14.25      4.82 o
  -5  28   1       44.41       44.22      3.88 o
  -4  28   1       42.20       38.84      4.11 o
  -3  28   1       17.71       20.39      2.60 o
  -2  28   1        5.60        2.07      1.41 o
  -1  28   1        0.89        0.71      1.74 o
   0  28   1       13.25       16.33      1.74 o
   1  28   1      123.82      130.88      3.67 o
   2  28   1       23.20       32.49      2.15 o
   3  28   1       17.40       18.18      2.06 o
   4  28   1       14.45        8.84      2.91 o
  -5  29   1       11.56       16.46      4.82 o
  -4  29   1        4.17        6.45      2.68 o
  -3  29   1       15.99       16.14      2.60 o
  -2  29   1       24.30       27.98      6.32 o
  -1  29   1       92.61       92.63      3.74 o
   0  29   1       35.73       43.16      3.26 o
   1  29   1       38.60       44.24      2.63 o
   2  29   1        7.71       10.39      1.83 o
   3  29   1       49.94       45.95      3.47 o
   4  29   1       13.43       15.29      3.51 o
  -4  30   1        2.01        5.68      2.68 o
  -3  30   1       39.24       43.96      6.42 o
  -2  30   1      203.30      196.06      5.94 o
  -1  30   1       97.85      102.60      4.31 o
   0  30   1       22.23       31.82      2.76 o
   1  30   1       22.97       19.86      3.11 o
   2  30   1       26.44       32.19      4.31 o
   3  30   1       63.56       56.69      4.11 o
   4  30   1       18.61       20.15      3.71 o
  -4  31   1        6.08        9.96      4.82 o
  -3  31   1        6.95        7.61      5.62 o
  -2  31   1        7.74       12.32      2.54 o
  -1  31   1       66.12       67.62      3.76 o
   0  31   1       38.69       46.35      3.19 o
   1  31   1        5.26        5.92      3.41 o
   2  31   1        7.26        4.42      3.31 o
   3  31   1       47.51       44.67      3.69 o
   4  31   1        0.96        4.03      3.05 o
  -4  32   1       24.24       26.67      5.92 o
  -3  32   1        9.68       10.00      2.68 o
  -2  32   1        1.48        4.27      2.40 o
  -1  32   1       32.92       38.41      3.17 o
   0  32   1       14.44       15.12      4.52 o
   1  32   1       17.89       19.21      2.84 o
   2  32   1       31.17       32.21      5.12 o
   3  32   1        6.75        9.33      2.84 o
  -3  33   1       12.93       12.30      3.61 o
  -2  33   1       34.38       32.37      3.17 o
  -1  33   1       21.09       18.22      2.76 o
   0  33   1       10.57        8.58      2.71 o
   1  33   1       11.64       13.74      2.62 o
   2  33   1       11.45       15.25      2.91 o
   3  33   1       31.60       39.84      3.55 o
  -3  34   1        2.68        1.42      2.54 o
  -2  34   1       61.26       60.75      3.88 o
  -1  34   1        2.85        3.13      2.81 o
   0  34   1        4.56        4.34      2.48 o
   1  34   1        2.53        1.86      2.34 o
   2  34   1       24.51       30.29      3.26 o
  -2  35   1        9.12        8.50      6.62 o
  -1  35   1       12.91        5.51      2.54 o
   0  35   1       14.77       16.92      2.83 o
   1  35   1        0.37        1.55      2.34 o
   2  35   1        1.69        3.61      3.61 o
  -2  36   1        3.65        3.92      3.71 o
  -1  36   1       14.33       14.11      2.76 o
   0  36   1        4.98        2.51      2.55 o
   1  36   1       10.02       14.11      4.41 o
   0  37   1        3.31        3.01      3.01 o
   0 -30   2        2.22        9.63      3.01 o
   0 -29   2        1.70        7.22      2.81 o
   1 -29   2       63.99       70.84      5.22 o
   0 -28   2       17.02       13.65      3.01 o
   1 -28   2        7.18       20.47      3.21 o
  -4 -27   2        0.32        0.00      1.81 o
  -3 -27   2       58.93       50.17      3.21 o
   0 -27   2       13.07       20.87      2.81 o
   1 -27   2       17.21       24.68      3.41 o
  -5 -26   2       35.51       26.49      3.21 o
  -4 -26   2       41.44       38.53      3.21 o
  -3 -26   2       75.57       64.82      3.61 o
   0 -26   2      157.01      153.10      6.42 o
   1 -26   2       49.83       51.17      4.01 o
   2 -26   2       46.62       39.73      4.01 o
  -5 -25   2       22.59       26.89      3.21 o
  -4 -25   2       43.34       39.13      3.41 o
  -3 -25   2       43.33       28.70      2.61 o
  -2 -25   2       33.78       41.34      4.01 o
   0 -25   2       40.91       37.53      3.21 o
   1 -25   2       59.14       57.39      4.21 o
   2 -25   2       96.22       90.71      5.42 o
  -6 -24   2        1.87        2.01      2.81 o
  -5 -24   2       28.00       32.71      3.41 o
  -4 -24   2      161.87      148.28      6.22 o
  -3 -24   2        1.10        2.01      1.61 o
  -2 -24   2       40.49       41.94      4.01 o
   0 -24   2      143.51      146.07      6.22 o
   1 -24   2      134.55      115.77      5.62 o
   2 -24   2       51.91       50.17      4.21 o
   4 -24   2        3.02        4.82      3.21 o
   5 -24   2       30.36       48.16      4.82 o
  -6 -23   2       26.61       21.67      3.41 o
  -5 -23   2       29.64       35.32      3.41 o
  -4 -23   2        8.71        9.03      2.21 o
  -3 -23   2      180.01      148.76      4.53 o
  -2 -23   2       54.14       44.35      4.21 o
   0 -23   2      927.06      886.51     27.69 o
   1 -23   2       14.05       15.05      2.81 o
   2 -23   2      110.66      105.74      5.62 o
   4 -23   2       31.47       31.91      3.81 o
   5 -23   2       12.45       16.46      3.81 o
  -6 -22   2       45.70       47.16      4.41 o
  -5 -22   2       25.47       17.06      2.81 o
  -4 -22   2        4.97        8.43      2.21 o
  -3 -22   2       53.66       56.59      4.62 o
  -2 -22   2      618.31      533.34     18.06 o
   0 -22   2        5.03       13.04      2.41 o
   1 -22   2      216.78      242.00      9.23 o
   2 -22   2        2.80        5.02      2.41 o
   3 -22   2       52.14       56.99      4.62 o
   4 -22   2       27.00       33.71      3.81 o
   5 -22   2       31.16       41.74      4.62 o
  -6 -21   2       36.57       41.54      4.21 o
  -5 -21   2       11.56       15.65      2.61 o
  -4 -21   2       40.74       42.14      3.41 o
  -3 -21   2      278.63      243.80      9.63 o
  -2 -21   2      100.89       99.13      5.42 o
   0 -21   2      228.55      215.91      8.03 o
   1 -21   2      674.62      663.78     21.27 o
   2 -21   2       68.42       69.84      4.62 o
   3 -21   2       61.66       56.51      3.11 o
   4 -21   2       46.35       55.59      4.62 o
   5 -21   2       13.22       10.64      3.61 o
  -6 -20   2       46.60       51.98      4.62 o
  -5 -20   2       97.11       80.67      4.82 o
  -4 -20   2      102.24      107.34      5.02 o
  -3 -20   2       85.23       90.50      5.02 o
  -2 -20   2       68.13       68.43      4.62 o
   0 -20   2      586.95      582.50     18.66 o
   1 -20   2      360.78      354.35     12.04 o
   2 -20   2      568.94      570.38     19.47 o
   3 -20   2       58.63       64.82      4.21 o
   4 -20   2       12.52       14.45      3.21 o
   5 -20   2        0.38        4.62      3.41 o
  -7 -19   2       37.23       34.52      4.41 o
  -6 -19   2        3.41        4.62      2.61 o
  -5 -19   2       17.80       15.05      2.61 o
  -4 -19   2       78.54       80.78      3.37 o
  -3 -19   2       86.63       94.72      5.02 o
  -2 -19   2      217.71      206.48      7.83 o
   0 -19   2      545.93      508.45     16.66 o
   1 -19   2       27.13       34.11      3.21 o
   2 -19   2       85.96       99.64      4.20 o
   3 -19   2      195.05      195.24      7.63 o
   4 -19   2      146.34      145.87      6.82 o
   5 -19   2       22.12       18.86      3.61 o
   6 -19   2       43.77       40.34      4.41 o
  -7 -18   2       13.16       18.06      3.61 o
  -6 -18   2       24.32       21.87      3.41 o
  -5 -18   2       37.38       34.52      3.41 o
  -4 -18   2       23.37       24.70      2.07 o
  -3 -18   2      552.88      520.90     17.66 o
  -2 -18   2      123.42      137.84      5.82 o
  -1 -18   2      350.55      350.54     12.04 o
   0 -18   2      111.09      100.72      4.21 o
   1 -18   2      189.60      190.02      7.22 o
   2 -18   2       13.73       24.88      2.81 o
   3 -18   2      420.89      407.13     13.04 o
   4 -18   2       57.78       63.62      5.52 o
   5 -18   2       44.97       44.35      4.21 o
   6 -18   2       21.36       31.71      4.21 o
  -7 -17   2        0.38        4.01      3.01 o
  -6 -17   2        0.48        1.40      2.41 o
  -5 -17   2       33.27       32.91      3.41 o
  -4 -17   2       32.89       32.21      2.22 o
  -3 -17   2       47.76       44.55      3.61 o
  -2 -17   2       25.34       42.54      3.21 o
  -1 -17   2      341.35      327.67      7.79 o
   0 -17   2      112.74       92.71      4.01 o
   1 -17   2      405.50      410.94     13.85 o
   2 -17   2      520.95      448.87     13.85 o
   3 -17   2       82.03       86.01      3.08 o
   4 -17   2       24.92       34.63      2.31 o
   5 -17   2        9.36       17.46      3.41 o
   6 -17   2       25.44       38.13      4.41 o
  -7 -16   2        0.40        3.41      3.21 o
  -6 -16   2       15.72       15.45      3.01 o
  -5 -16   2       48.22       44.35      3.81 o
  -4 -16   2      103.73       97.69      3.46 o
  -3 -16   2        4.43        5.02      2.01 o
  -2 -16   2      537.70      500.85     16.86 o
  -1 -16   2       98.29       89.82      2.74 o
   0 -16   2      148.80      133.43      4.82 o
   1 -16   2      374.91      359.24      8.29 o
   2 -16   2      102.25       95.52      4.41 o
   3 -16   2       53.92       55.36      2.18 o
   4 -16   2      118.80      117.42     10.54 o
   5 -16   2       47.25       44.15      4.21 o
   6 -16   2       10.35       30.70      4.21 o
  -7 -15   2       22.10       29.10      4.01 o
  -6 -15   2       13.41       10.23      2.81 o
  -5 -15   2       97.68       94.84      3.67 o
  -4 -15   2       45.30       54.86      1.87 o
  -3 -15   2      153.73      154.30      6.22 o
  -2 -15   2       15.67       28.30      2.61 o
  -1 -15   2      367.91      337.60      8.01 o
   0 -15   2      159.13      135.44      5.02 o
   1 -15   2       17.88       24.28      2.21 o
   2 -15   2       90.84       91.31      4.41 o
   3 -15   2       74.28       74.77      3.28 o
   4 -15   2       61.05       54.54      2.11 o
   5 -15   2        8.11       14.65      3.21 o
   6 -15   2       66.83       73.65      5.82 o
  -7 -14   2        0.96        4.62      3.21 o
  -6 -14   2       30.82       30.22      2.31 o
  -5 -14   2      210.44      201.65      4.42 o
  -4 -14   2      244.52      225.31      4.51 o
  -3 -14   2      186.45      169.35      6.82 o
  -2 -14   2       30.78       34.52      2.81 o
  -1 -14   2      360.61      352.36     16.56 o
   0 -14   2      736.76      719.95     22.07 o
   1 -14   2      943.27      925.22     28.70 o
   2 -14   2       65.79       63.61      3.41 o
   3 -14   2      271.40      270.36      5.08 o
   4 -14   2       30.61       29.58      2.29 o
   5 -14   2        6.13       13.18      1.93 o
   6 -14   2        6.36       23.48      3.81 o
  -7 -13   2        4.63        3.61      3.01 o
  -6 -13   2       53.09       55.62      2.89 o
  -5 -13   2      127.78      150.29      3.65 o
  -4 -13   2       65.12       64.03      2.06 o
  -3 -13   2      244.80      220.32      8.03 o
  -2 -13   2      363.27      466.13     15.45 o
  -1 -13   2      604.49      605.53     13.40 o
   0 -13   2      858.46      760.68     23.28 o
   1 -13   2     1169.76     1208.95     36.32 o
   2 -13   2      735.80      694.28     21.27 o
   3 -13   2      204.34      189.92      3.80 o
   4 -13   2      124.53      116.41      5.76 o
   5 -13   2       33.73       39.82      2.60 o
   6 -13   2        5.31       12.24      3.61 o
  -7 -12   2       15.05       16.63      4.82 o
  -6 -12   2       14.97       21.98      2.31 o
  -5 -12   2      190.14      198.88      5.49 o
  -4 -12   2       84.07       89.08      2.42 o
  -3 -12   2       80.81       81.68      4.01 o
  -2 -12   2     4370.63     4529.40    137.44 o
  -1 -12   2     2595.59     2499.82     68.72 o
   0 -12   2      605.43      637.09     19.67 o
   1 -12   2      616.06      668.99     20.47 o
   2 -12   2       54.53       53.18      3.21 o
   3 -12   2      180.46      186.99      3.77 o
   4 -12   2       96.26       98.34      2.69 o
   5 -12   2       55.37       48.62      2.83 o
   6 -12   2       11.86       23.48      3.81 o
  -7 -11   2        4.36        8.96      2.20 o
  -6 -11   2        7.02       14.28      2.01 o
  -5 -11   2       65.50       74.71      2.56 o
  -4 -11   2      834.05      804.23     13.96 o
  -3 -11   2      972.07      856.17     18.26 o
  -2 -11   2     1946.52     1846.84     57.59 o
  -1 -11   2      990.82     1057.23     26.29 o
   1 -11   2      760.39      716.53     21.47 o
   2 -11   2      193.00      242.98      4.43 o
   3 -11   2      328.72      368.35      6.60 o
   4 -11   2      123.60      130.08      4.46 o
   5 -11   2       45.42       41.61      2.68 o
   6 -11   2       46.87       43.75      4.62 o
  -7 -10   2       39.35       51.85      3.23 o
  -6 -10   2       72.08       67.36      3.11 o
  -5 -10   2      650.67      599.12     12.26 o
  -4 -10   2     1552.74     1453.20     25.04 o
  -3 -10   2      122.87      150.91      3.71 o
  -2 -10   2      403.91      542.77     17.46 o
  -1 -10   2     1129.59     1206.95     36.92 o
   0 -10   2      194.51      198.85      6.42 o
   1 -10   2     1278.98     1192.10     36.52 o
   2 -10   2      762.98      710.33     11.77 o
   3 -10   2      588.76      570.16     20.36 o
   4 -10   2      100.07      123.29      3.38 o
   5 -10   2       42.42       42.47      2.68 o
   6 -10   2        6.54       19.26      3.81 o
  -7  -9   2       20.06       20.21      2.40 o
  -6  -9   2       39.75       41.85      2.68 o
  -5  -9   2       65.11       94.40      3.51 o
  -4  -9   2      724.95      730.07     13.19 o
  -3  -9   2      406.59      374.51      7.91 o
  -2  -9   2      896.94      934.45     28.70 o
  -1  -9   2     2549.75     2495.57     74.65 o
   0  -9   2      151.29      148.68      5.22 o
   1  -9   2     2349.55     2555.55     76.86 o
   2  -9   2      359.10      320.47      5.70 o
   3  -9   2      272.66      273.70      5.11 o
   4  -9   2      767.75      680.53     37.42 o
   5  -9   2       14.21       15.85      2.02 o
   6  -9   2       21.14       26.36      2.68 o
  -7  -8   2       20.10       21.88      2.48 o
  -6  -8   2       40.27       38.79      2.46 o
  -5  -8   2      276.78      272.90      6.65 o
  -4  -8   2       52.81       69.25      2.15 o
  -3  -8   2       67.12       65.55      3.71 o
  -2  -8   2     3407.75     3309.41     99.94 o
  -1  -8   2     5268.03     5443.80    164.74 o
   0  -8   2     2729.04     2908.32     84.69 o
   1  -8   2     1252.16     1256.11     36.92 o
   2  -8   2      482.76      460.78      8.06 o
   3  -8   2      173.06      156.82      5.92 o
   4  -8   2      380.32      385.43      9.01 o
   5  -8   2       18.81       24.30      3.21 o
   6  -8   2       24.91       33.14      3.01 o
   7  -8   2       27.43       27.89      5.02 o
  -8  -7   2        1.94        5.82      2.55 o
  -7  -7   2       25.12       34.57      3.41 o
  -6  -7   2       30.29       26.29      2.17 o
  -5  -7   2      616.51      550.03     16.56 o
  -4  -7   2      587.87      556.34     32.11 o
  -3  -7   2     1220.81     1149.18     24.23 o
  -2  -7   2      376.57      393.69     12.24 o
  -1  -7   2      326.90      339.30     11.24 o
   0  -7   2     1294.34     1149.15     34.32 o
   1  -7   2     1841.27     1813.53     54.18 o
   2  -7   2      614.89      544.23     11.78 o
   3  -7   2      685.84      663.65     14.33 o
   4  -7   2      351.97      337.99      8.02 o
   5  -7   2       16.64       17.94      2.02 o
   6  -7   2       35.64       44.81      3.11 o
   7  -7   2        6.75       13.45      4.41 o
  -8  -6   2        0.46        5.68      5.82 o
  -7  -6   2       41.17       39.83      2.83 o
  -6  -6   2       10.87       16.78      1.91 o
  -5  -6   2      376.80      340.25      8.15 o
  -4  -6   2      143.78      121.01      7.02 o
  -3  -6   2        5.98       10.66      2.71 o
  -2  -6   2     2488.85     2377.17     72.24 o
  -1  -6   2     1370.19     1442.52     42.94 o
   0  -6   2     1537.29     1577.36     46.16 o
   1  -6   2      595.11      679.88     19.77 o
   2  -6   2      776.70      824.45     17.17 o
   3  -6   2       24.29       37.44      2.51 o
   4  -6   2      659.39      601.95     13.34 o
   5  -6   2       94.21       85.09      3.54 o
   6  -6   2       15.33       18.43      2.46 o
   7  -6   2       43.84       45.95      5.42 o
  -8  -5   2       26.36       30.29      5.02 o
  -7  -5   2       17.28       26.69      2.62 o
  -6  -5   2      133.58      106.85      3.82 o
  -5  -5   2      142.91      122.42      3.82 o
  -4  -5   2      668.82      662.22     26.29 o
  -3  -5   2      233.45      218.38      5.82 o
  -2  -5   2      593.51      599.76     18.46 o
  -1  -5   2     1169.93     1202.53     36.52 o
   0  -5   2     5055.59     5192.98    150.89 o
   1  -5   2     2030.27     2402.00    103.24 o
   2  -5   2      386.34      407.97      8.87 o
   3  -5   2      165.14      146.17      3.90 o
   4  -5   2       91.62      112.07     13.13 o
   5  -5   2       25.89       33.85      2.48 o
   6  -5   2       47.36       68.23      5.42 o
   7  -5   2       22.17       29.10      4.82 o
  -8  -4   2       13.61       20.47      4.21 o
  -7  -4   2        2.31        4.05      2.20 o
  -6  -4   2       14.75       17.54      2.05 o
  -5  -4   2      175.75      165.10      4.53 o
  -4  -4   2      159.69      162.69     10.23 o
  -3  -4   2      933.42      903.54     26.09 o
  -2  -4   2     1001.66      980.76     20.33 o
  -1  -4   2      995.18     1007.70     30.50 o
   0  -4   2      246.15      320.64      9.63 o
   1  -4   2      973.87     1130.72     22.63 o
   2  -4   2      264.64      274.55      7.12 o
   3  -4   2       14.10       13.18      1.51 o
   4  -4   2      243.22      247.90      6.10 o
   5  -4   2       23.88       37.12      2.54 o
   6  -4   2       57.95       67.32      4.52 o
   7  -4   2       40.83       45.75      5.62 o
  -8  -3   2        2.59        7.02      2.70 o
  -7  -3   2       23.54       17.18      2.54 o
  -6  -3   2      144.26      140.91      4.45 o
  -5  -3   2      256.71      216.50      7.93 o
  -4  -3   2      297.58      296.81      7.62 o
  -3  -3   2       22.17       29.90      2.01 o
  -2  -3   2      260.67      274.85      6.02 o
  -1  -3   2     2289.25     2462.46     73.85 o
   0  -3   2     4562.68     4832.00    137.24 o
   1  -3   2     1879.19     1896.22     38.53 o
   2  -3   2     2213.83     2168.13     44.91 o
   3  -3   2      670.69      568.45     12.94 o
   4  -3   2      206.68      206.95      5.32 o
   5  -3   2       30.13       32.45      2.40 o
   6  -3   2        8.82       17.86      4.62 o
   7  -3   2        5.80        9.83      4.62 o
  -8  -2   2        2.87       11.14      3.91 o
  -7  -2   2       87.15       73.78      3.82 o
  -6  -2   2      218.07      212.73      5.75 o
  -5  -2   2       33.39       48.78      4.52 o
  -4  -2   2      106.06      114.98      3.33 o
  -3  -2   2     3555.55     3535.35    101.32 o
  -2  -2   2     2491.37     2692.56     55.22 o
   0  -2   2      124.98      172.76      5.62 o
   1  -2   2      364.06      367.52     20.47 o
   2  -2   2      814.79      771.73     25.29 o
   3  -2   2      310.40      266.96      9.73 o
   4  -2   2      344.61      346.61      9.23 o
   5  -2   2      203.76      173.89      5.11 o
   6  -2   2       33.44       34.81      6.52 o
   7  -2   2        6.60       10.67      3.01 o
  -8  -1   2        5.54       10.50      2.76 o
  -7  -1   2       26.09       22.01      2.91 o
  -6  -1   2      164.20      154.70      4.82 o
  -5  -1   2       61.20       77.99      4.11 o
  -4  -1   2       74.03       72.75      2.41 o
  -3  -1   2      328.85      312.61     10.03 o
  -2  -1   2     2512.70     2345.51     48.21 o
  -1  -1   2     1720.58     1761.76     54.78 o
   0  -1   2     4860.55     5384.20    154.30 o
   1  -1   2     3434.21     3671.36     73.42 o
   2  -1   2      441.12      418.67     15.35 o
   3  -1   2       92.73       95.06      2.83 o
   4  -1   2      143.63      134.29      4.04 o
   5  -1   2      132.97      121.47      4.11 o
   6  -1   2      109.34      102.03      4.39 o
   7  -1   2       10.96       14.65      4.62 o
  -8   0   2       40.50       46.69      3.83 o
  -7   0   2       28.52       24.32      2.62 o
  -6   0   2       14.73       44.98      6.92 o
  -5   0   2      453.13      423.81      9.65 o
  -4   0   2       18.66       11.50      1.20 o
  -3   0   2     1061.32     1052.05     30.70 o
  -2   0   2        1.27        7.83      1.00 o
  -1   0   2       15.16       15.93      1.87 o
   0   0   2      471.66      550.14     11.28 o
   1   0   2     3740.26     3840.95     77.53 o
   2   0   2     1190.78     1120.99     23.06 o
   3   0   2      383.61      327.87      7.45 o
   4   0   2       19.91       28.23      1.91 o
   5   0   2      104.13      126.78      4.25 o
   6   0   2       16.69       25.35      2.74 o
   7   0   2        5.07        6.15      2.91 o
  -8   1   2        5.68       14.97      3.01 o
  -7   1   2       26.00       20.58      2.71 o
  -6   1   2      167.09      168.44      8.13 o
  -5   1   2       63.58       76.25      4.72 o
  -4   1   2       73.37       72.89      2.48 o
  -3   1   2      351.86      336.09     10.03 o
  -2   1   2     2473.90     2313.19     53.67 o
  -1   1   2     1769.91     1844.10     26.18 o
   0   1   2     4890.56     5438.83    111.06 o
   1   1   2     3391.16     3598.35     73.35 o
   2   1   2      449.22      448.68      9.29 o
   3   1   2       93.97       94.92      2.91 o
   4   1   2      150.25      146.14      4.18 o
   5   1   2      133.06      120.90      4.18 o
   6   1   2      112.24      105.07      4.53 o
   7   1   2       11.17        6.82      4.41 o
  -8   2   2        3.13        6.21      2.74 o
  -7   2   2       86.39       70.18      3.83 o
  -6   2   2      217.15      204.09      5.82 o
  -5   2   2       34.15       47.61      2.55 o
  -4   2   2      105.84      119.34      3.33 o
  -3   2   2     3562.50     3547.39    101.32 o
  -2   2   2     2466.46     2631.21     76.46 o
  -1   2   2    13148.83    13665.15    226.17 o
   0   2   2      136.26      185.61      5.42 o
   1   2   2      361.77      356.59      7.66 o
   2   2   2      830.64      787.26     16.32 o
   3   2   2      309.80      268.79      6.24 o
   4   2   2      345.28      327.37     14.15 o
   5   2   2      198.80      165.74      5.11 o
   6   2   2       34.53       33.83      3.05 o
   7   2   2        7.18       11.31      3.01 o
  -8   3   2        2.75        9.65      2.74 o
  -7   3   2       23.26       15.48      2.55 o
  -6   3   2      141.03      143.61      5.22 o
  -5   3   2      264.19      223.76      5.68 o
  -4   3   2      298.95      293.64      6.81 o
  -2   3   2      263.12      280.32      8.43 o
  -1   3   2     2258.57     2468.20     40.83 o
   0   3   2     4564.84     4802.50    138.05 o
   1   3   2     1881.21     1904.00     66.51 o
   2   3   2     2243.89     2246.36     44.98 o
   3   3   2      649.85      565.37     17.26 o
   4   3   2      205.39      197.49      5.39 o
   5   3   2       28.63       31.21      2.54 o
   6   3   2        8.30       16.91      2.60 o
   7   3   2        5.93        9.25      2.80 o
  -8   4   2       13.75       18.87      3.11 o
  -7   4   2        2.61        4.89      2.26 o
  -6   4   2       13.39       19.63      2.20 o
  -5   4   2      169.43      157.78      4.61 o
  -4   4   2      173.67      176.02      4.40 o
  -3   4   2      929.43      886.75     18.95 o
  -2   4   2     1010.75      961.34     28.30 o
  -1   4   2      969.03     1008.22     16.89 o
   0   4   2      238.64      325.06      9.63 o
   1   4   2      959.19     1088.38     42.93 o
   2   4   2      263.13      283.36     11.04 o
   3   4   2       15.00       12.90      2.11 o
   4   4   2      244.14      237.69      7.12 o
   5   4   2       21.35       29.39      2.48 o
   6   4   2       58.75       60.80      3.74 o
   7   4   2       41.31       49.31      3.97 o
  -8   5   2       26.40       32.21      3.46 o
  -7   5   2       17.18       20.88      2.76 o
  -6   5   2      136.77      111.81      6.32 o
  -5   5   2      146.94      122.72      3.97 o
  -4   5   2      664.29      661.56     14.19 o
  -3   5   2      231.70      215.97      5.04 o
  -2   5   2      596.88      588.92     17.66 o
  -1   5   2     1166.94     1213.58     20.25 o
   0   5   2     5052.64     5389.02    151.29 o
   1   5   2     2034.66     2351.17     48.10 o
   2   5   2      386.42      419.74     14.35 o
   3   5   2      171.51      150.39      3.97 o
   4   5   2       90.65      106.26      3.62 o
   5   5   2       26.25       35.55      2.62 o
   6   5   2       50.12       65.89      3.97 o
   7   5   2       22.63       31.96      3.54 o
  -8   6   2        0.51        5.24      2.83 o
  -7   6   2       40.24       37.57      3.11 o
  -6   6   2       12.02       13.44      2.13 o
  -5   6   2      377.60      361.91      8.37 o
  -4   6   2      148.95      128.01      4.21 o
  -3   6   2        6.63       12.91      1.06 o
  -2   6   2     2487.31     2410.16     47.95 o
  -1   6   2     1343.28     1416.97     23.75 o
   0   6   2     1522.12     1633.34     46.16 o
   1   6   2      566.24      665.01     13.90 o
   2   6   2      783.54      833.90     17.31 o
   3   6   2       25.59       40.12      4.82 o
   4   6   2      652.28      619.82     13.55 o
   5   6   2       97.25       92.22      3.76 o
   6   6   2       15.44       21.05      2.83 o
   7   6   2       45.91       50.81      4.72 o
  -8   7   2        1.87        5.65      2.80 o
  -7   7   2       24.96       27.57      4.52 o
  -6   7   2       29.47       24.93      2.48 o
  -5   7   2      617.52      569.62     12.56 o
  -4   7   2      592.31      578.82     15.35 o
  -3   7   2     1232.37     1154.25     38.13 o
  -2   7   2      371.47      376.93      8.08 o
  -1   7   2      342.85      357.54      6.21 o
   0   7   2     1286.69     1227.62     34.52 o
   1   7   2     1854.25     1916.16     38.24 o
   2   7   2      613.25      568.88     11.85 o
   3   7   2      692.01      679.21     14.85 o
   4   7   2      357.13      343.46      8.23 o
   5   7   2       16.71       17.64      2.20 o
   6   7   2       36.13       37.46      3.25 o
   7   7   2        6.63       12.90      3.11 o
  -7   8   2       19.14       22.86      2.83 o
  -6   8   2       36.33       36.39      3.51 o
  -5   8   2      281.06      271.42      6.88 o
  -4   8   2       52.54       77.79      2.68 o
  -3   8   2       72.23       71.05      2.21 o
  -2   8   2     3368.89     3332.78     55.25 o
  -1   8   2     5289.96     5530.19     91.07 o
   0   8   2     2724.00     3002.22     84.69 o
   1   8   2     1255.00     1280.71     28.49 o
   2   8   2      490.69      483.28     10.15 o
   3   8   2      177.41      154.85      4.82 o
   4   8   2      376.01      401.56     11.74 o
   5   8   2       17.56       24.01      2.40 o
   6   8   2       24.57       26.93      2.97 o
   7   8   2       27.97       28.45      3.62 o
  -7   9   2       19.88       17.01      2.68 o
  -6   9   2       38.86       46.43      2.91 o
  -5   9   2       69.02      112.28      3.82 o
  -4   9   2      743.09      774.72     15.96 o
  -3   9   2      387.71      338.37     13.34 o
  -2   9   2      880.18      934.38     13.68 o
  -1   9   2     2516.94     2476.95     41.30 o
   0   9   2      166.08      169.95      5.42 o
   1   9   2     2355.42     2738.65     54.28 o
   2   9   2      357.87      327.88      7.23 o
   3   9   2      263.97      267.84      6.46 o
   4   9   2      767.45      704.39     15.18 o
   5   9   2       14.76       15.94      2.26 o
   6   9   2       21.03       21.76      2.89 o
  -7  10   2       40.36       51.04      7.12 o
  -6  10   2       69.73       68.45      3.54 o
  -5  10   2      644.41      609.39     17.16 o
  -4  10   2     1548.35     1471.75     30.30 o
  -3  10   2      127.17      151.85      8.83 o
  -2  10   2      400.10      552.01      8.26 o
  -1  10   2     1128.61     1210.01     20.40 o
   0  10   2      194.14      195.64      6.42 o
   1  10   2     1304.76     1286.46     25.75 o
   2  10   2      725.73      679.27     14.76 o
   3  10   2      599.16      583.73     17.36 o
   4  10   2      102.80      117.64      4.12 o
   5  10   2       41.96       40.01      2.91 o
   6  10   2        6.24       15.38      4.31 o
  -7  11   2        4.22        7.92      2.54 o
  -6  11   2        6.61        9.11      2.11 o
  -5  11   2       62.89       76.04      4.31 o
  -4  11   2      814.62      774.57     18.46 o
  -3  11   2      986.32      869.45     18.02 o
  -2  11   2     1965.07     1914.33     30.00 o
  -1  11   2      963.10     1084.52     18.16 o
   0  11   2     1186.93     1123.48     27.68 o
   1  11   2      747.79      724.31     15.04 o
   2  11   2      197.66      249.76      6.62 o
   3  11   2      329.62      357.05      8.44 o
   4  11   2      126.96      129.03      4.33 o
   5  11   2       49.00       42.42      3.05 o
   6  11   2       45.36       40.51      3.47 o
  -7  12   2       14.20       12.84      2.60 o
  -6  12   2       16.11       25.74      2.54 o
  -5  12   2      193.08      207.45      5.68 o
  -4  12   2       84.61       87.96      8.63 o
  -3  12   2       81.68       81.34      2.54 o
  -2  12   2     4337.15     4589.41     65.66 o
  -1  12   2     2616.71     2606.75     42.72 o
   0  12   2      602.31      639.21     13.82 o
   1  12   2      617.52      697.80     14.40 o
   2  12   2       53.97       60.80      2.20 o
   3  12   2      176.16      184.76      4.96 o
   4  12   2       98.61       96.89      3.76 o
   5  12   2       55.27       49.06      3.26 o
   6  12   2       12.77       16.09      2.89 o
  -7  13   2        4.77        8.63      4.01 o
  -6  13   2       50.41       53.06      3.33 o
  -5  13   2      129.02      150.89      7.53 o
  -4  13   2       64.28       69.19      6.42 o
  -3  13   2      237.26      214.88      5.18 o
  -2  13   2      377.61      477.07      8.26 o
  -1  13   2      588.26      616.11     10.68 o
   0  13   2      860.22      756.63     16.36 o
   1  13   2     1173.38     1264.86     34.52 o
   2  13   2      733.96      713.77     15.04 o
   3  13   2      194.55      189.34      5.10 o
   4  13   2      126.60      109.86      4.11 o
   5  13   2       33.22       40.92      3.05 o
   6  13   2        5.67        3.28      3.11 o
  -7  14   2        0.75        2.02      2.60 o
  -6  14   2       31.99       32.99      4.01 o
  -5  14   2      205.82      195.11      5.60 o
  -4  14   2      237.17      221.92      7.93 o
  -3  14   2      186.92      174.17      3.59 o
  -2  14   2       32.75       38.83      1.33 o
  -1  14   2      364.42      363.15      6.51 o
   0  14   2      737.17      711.53     19.25 o
   1  14   2      948.64      999.35     20.22 o
   2  14   2       59.03       58.35      2.26 o
   3  14   2      271.52      268.62      8.43 o
   4  14   2       31.42       29.04      3.01 o
   5  14   2        6.33       14.20      2.54 o
   6  14   2        5.77       11.24      2.83 o
  -7  15   2       22.57       26.79      3.23 o
  -6  15   2       12.69       14.03      2.31 o
  -5  15   2       98.30       96.27      3.68 o
  -4  15   2       47.32       62.75      3.91 o
  -3  15   2      150.60      153.10      3.31 o
  -2  15   2       16.63       26.09      1.00 o
  -1  15   2      365.93      352.24      5.43 o
   0  15   2      153.41      133.46      2.74 o
   1  15   2       17.41       23.58      1.30 o
   2  15   2       91.29      101.12      4.20 o
   3  15   2       72.76       74.18      3.05 o
   4  15   2       60.36       49.77      3.12 o
   5  15   2        8.16       13.68      2.54 o
   6  15   2       65.80       61.61      6.02 o
  -7  16   2        0.44        2.52      2.65 o
  -6  16   2       15.19       14.56      2.46 o
  -5  16   2       47.42       45.83      2.91 o
  -4  16   2       98.49       94.53      3.91 o
  -3  16   2        5.95        4.91      1.00 o
  -2  16   2      543.72      518.63      7.09 o
  -1  16   2       96.84       92.63      1.83 o
   0  16   2      147.44      125.90      3.33 o
   1  16   2      377.84      370.95      8.08 o
   2  16   2      104.02      101.27      3.17 o
   3  16   2       55.61       58.20      2.83 o
   4  16   2      120.35      113.23      4.33 o
   5  16   2       46.52       41.54      3.26 o
   6  16   2       11.03       21.43      3.19 o
  -7  17   2        0.37        2.11      2.68 o
  -6  17   2        0.66        5.00      2.17 o
  -5  17   2       31.80       38.28      2.68 o
  -4  17   2       34.28       34.60      2.26 o
  -3  17   2       50.39       43.43      1.50 o
  -2  17   2       26.09       38.94      1.15 o
  -1  17   2      347.33      336.06      5.32 o
   0  17   2      114.93       94.81      2.27 o
   1  17   2      403.57      427.65      7.75 o
   2  17   2      512.89      432.25     13.24 o
   3  17   2       89.01       96.19      5.41 o
   4  17   2       24.85       34.72      2.84 o
   5  17   2        9.43       15.88      8.33 o
   6  17   2       25.88       26.35      3.40 o
  -7  18   2       12.67       18.84      3.18 o
  -6  18   2       26.67       25.61      2.80 o
  -5  18   2       37.98       40.38      2.83 o
  -4  18   2       23.27       24.46      2.07 o
  -3  18   2      556.22      533.74      9.50 o
  -2  18   2      121.86      123.53      2.26 o
  -1  18   2      361.88      353.01      5.63 o
   0  18   2      110.67       98.11      2.39 o
   1  18   2      189.54      195.44      4.08 o
   2  18   2       15.11       21.77      1.91 o
   3  18   2      415.53      391.00      9.36 o
   4  18   2       59.51       61.09      3.62 o
   5  18   2       46.43       46.26      3.47 o
   6  18   2       20.65       19.59      3.25 o
  -7  19   2       37.97       31.71      5.62 o
  -6  19   2        3.44        7.24      2.36 o
  -5  19   2       18.35       19.14      2.51 o
  -4  19   2       77.32       87.39      3.31 o
  -3  19   2       87.91       92.60      2.23 o
  -2  19   2      218.38      191.80      3.11 o
  -1  19   2      289.82      302.49      4.97 o
   0  19   2      547.28      522.74      9.36 o
   1  19   2       32.32       38.83      3.38 o
   2  19   2       87.25       93.22      3.46 o
   3  19   2      201.09      200.42      5.60 o
   4  19   2      143.61      151.03      7.22 o
   5  19   2       21.45       18.77      2.91 o
   6  19   2       43.57       36.58      3.74 o
  -6  20   2       47.16       44.92      3.47 o
  -5  20   2       95.73       91.87      7.12 o
  -4  20   2      103.51      116.62      3.03 o
  -3  20   2       82.35       82.97      2.15 o
  -2  20   2       68.06       72.75      1.87 o
  -1  20   2       24.06       29.73      1.77 o
   0  20   2      583.20      586.52     10.52 o
   1  20   2      353.68      347.66      9.25 o
   2  20   2      585.08      575.53     12.69 o
   3  20   2       60.48       64.45      3.25 o
   4  20   2       11.86       14.31      2.41 o
   5  20   2        0.43        3.30      3.61 o
  -6  21   2       37.05       37.48      3.46 o
  -5  21   2       12.10       16.48      2.46 o
  -4  21   2       39.12       43.97      1.99 o
  -3  21   2      282.89      238.17      4.93 o
  -2  21   2      100.47       95.30      2.23 o
  -1  21   2        7.99       11.18      1.14 o
   0  21   2      232.81      215.72      4.53 o
   1  21   2      671.56      663.45     11.96 o
   2  21   2       68.60       74.71      3.41 o
   3  21   2       66.71       65.05      3.41 o
   4  21   2       45.79       48.23      3.33 o
   5  21   2       12.95       17.91      2.98 o
  -6  22   2       46.86       50.36      4.11 o
  -5  22   2       24.77       24.08      4.01 o
  -4  22   2        4.94       13.09      2.02 o
  -3  22   2       53.26       51.28      1.99 o
  -2  22   2      620.14      533.69      9.65 o
  -1  22   2      959.98      897.27     13.55 o
   0  22   2        3.48        4.93      1.91 o
   1  22   2      221.26      241.09      5.12 o
   2  22   2        3.35        6.30      1.35 o
   3  22   2       50.31       56.14      3.91 o
   4  22   2       27.40       31.88      3.21 o
   5  22   2       29.99       27.13      3.31 o
  -6  23   2       27.74       23.58      3.41 o
  -5  23   2       30.64       35.66      3.11 o
  -4  23   2        8.68        6.71      2.11 o
  -3  23   2      177.26      152.74      3.58 o
  -2  23   2       51.94       42.28      1.90 o
  -1  23   2      120.93      124.00      5.82 o
   0  23   2      930.42      882.31     15.62 o
   1  23   2       11.13       18.27      1.56 o
   2  23   2      112.66      113.50      3.20 o
   3  23   2       85.30       70.25      3.47 o
   4  23   2       31.07       31.24      3.51 o
   5  23   2       12.48       12.29      3.05 o
  -6  24   2        1.97        3.01      4.41 o
  -5  24   2       27.39       27.33      2.97 o
  -4  24   2      163.37      154.35      4.96 o
  -3  24   2        1.44        6.60      2.17 o
  -2  24   2       41.94       38.59      4.21 o
  -1  24   2       69.52       62.44      2.27 o
   0  24   2      136.90      147.70      3.56 o
   1  24   2      133.83      117.96      3.15 o
   2  24   2       52.48       52.91      2.34 o
   3  24   2        6.19        5.32      2.13 o
   4  24   2        3.25        5.02      2.54 o
   5  24   2       30.44       33.23      3.69 o
  -6  25   2       22.32       21.76      3.31 o
  -5  25   2       23.25       25.56      2.94 o
  -4  25   2       43.28       47.04      3.05 o
  -3  25   2       44.09       32.68      2.40 o
  -2  25   2       35.24       39.58      2.71 o
  -1  25   2       79.18       66.01      2.27 o
   0  25   2       41.68       38.26      2.63 o
   1  25   2       59.60       57.85      5.64 o
   2  25   2       96.78       90.26      2.97 o
   3  25   2       13.59        9.35      2.27 o
   4  25   2       15.46       16.60      2.91 o
   5  25   2       22.34       34.97      3.83 o
  -5  26   2       35.38       32.97      3.17 o
  -4  26   2       41.46       38.35      2.89 o
  -3  26   2       74.96       66.33      4.11 o
  -2  26   2       35.93       22.60      2.02 o
  -1  26   2       34.65       33.75      1.83 o
   0  26   2      156.34      149.26      3.74 o
   1  26   2       48.71       49.75      2.26 o
   2  26   2       46.87       42.07      2.67 o
   3  26   2       50.24       49.08      3.41 o
   4  26   2       89.73       89.81      4.82 o
  -5  27   2       22.49       27.57      7.22 o
  -4  27   2        0.21        0.00      2.11 o
  -3  27   2       57.76       49.25      3.11 o
  -2  27   2       10.21       12.84      2.81 o
  -1  27   2        1.53        2.08      1.91 o
   0  27   2       13.02       19.89      1.77 o
   1  27   2       19.20       25.32      1.91 o
   2  27   2       48.77       49.58      3.11 o
   3  27   2       37.58       36.81      3.19 o
   4  27   2       29.20       30.50      3.47 o
  -5  28   2        0.81        3.29      2.74 o
  -4  28   2        5.70        6.58      4.82 o
  -3  28   2        6.64       12.19      2.81 o
  -2  28   2       31.79       35.73      2.51 o
  -1  28   2       53.63       67.62      3.08 o
   0  28   2       17.49       15.17      2.11 o
   1  28   2        6.89       11.13      2.11 o
   2  28   2        0.12        2.16      2.31 o
   3  28   2        7.09       11.34      2.55 o
   4  28   2       21.54       24.49      3.41 o
  -5  29   2        3.06        6.42      2.89 o
  -4  29   2        5.11        6.12      2.54 o
  -3  29   2       20.93       32.43      2.89 o
  -2  29   2        5.85       10.28      2.81 o
  -1  29   2       40.95       42.59      2.89 o
   0  29   2        1.16        3.50      1.97 o
   1  29   2       63.84       67.16      3.46 o
   2  29   2       50.91       57.73      3.60 o
   3  29   2        3.57        5.61      2.62 o
   4  29   2       30.02       29.90      3.55 o
  -4  30   2       49.76       46.82      5.72 o
  -3  30   2       22.43       17.88      2.65 o
  -2  30   2       10.13       12.16      4.62 o
  -1  30   2       25.79       23.30      2.60 o
   0  30   2        2.52        5.83      2.26 o
   1  30   2       34.31       40.83      3.61 o
   2  30   2       37.23       36.86      3.19 o
   3  30   2        1.65        0.39      2.48 o
  -4  31   2       10.73       12.19      2.91 o
  -3  31   2       25.59       30.22      3.03 o
  -2  31   2       51.85       54.08      6.72 o
  -1  31   2       17.61       17.54      2.51 o
   0  31   2       16.47       18.05      2.54 o
   1  31   2       10.48        8.76      2.40 o
   2  31   2       56.21       55.04      3.68 o
   3  31   2        4.54        5.99      2.83 o
  -4  32   2        1.69        2.38      2.68 o
  -3  32   2       43.90       42.34      3.40 o
  -2  32   2        6.35        8.47      2.46 o
  -1  32   2       34.39       41.34      3.23 o
   0  32   2       23.09       18.81      2.68 o
   1  32   2       41.42       43.66      3.25 o
   2  32   2        3.00        3.72      2.62 o
   3  32   2        3.62        3.54      2.76 o
  -3  33   2        6.54        6.72      2.68 o
  -2  33   2       16.28       17.22      2.74 o
  -1  33   2       31.07       29.10      3.03 o
   0  33   2       10.81       11.99      2.60 o
   1  33   2        6.36        6.23      2.54 o
   2  33   2       50.83       56.89      8.53 o
  -3  34   2       14.89       14.92      4.92 o
  -2  34   2        0.80        2.18      2.46 o
  -1  34   2        1.97        5.27      2.54 o
   0  34   2       27.85       34.90      3.25 o
   1  34   2       37.80       35.10      5.92 o
   2  34   2        9.47       10.13      3.51 o
  -2  35   2       18.67       14.21      2.81 o
  -1  35   2        4.15        1.40      2.41 o
   0  35   2        1.45        0.76      2.40 o
   1  35   2        6.53        3.61      3.61 o
  -1  36   2        5.17        3.81      3.71 o
   0  36   2        9.06        8.43      4.82 o
   0 -30   3       84.27       86.29      5.22 o
  -4 -29   3       22.23       23.28      3.01 o
   0 -29   3       15.68       26.89      3.41 o
   1 -29   3        7.58       11.24      3.21 o
  -5 -28   3       22.92       17.26      3.21 o
  -4 -28   3       10.88        6.42      2.41 o
   0 -28   3       50.26       58.60      4.21 o
   1 -28   3      137.16      133.63      6.22 o
  -5 -27   3       29.97       23.48      3.41 o
  -4 -27   3        4.86        6.22      2.41 o
   0 -27   3      173.81      176.17      7.22 o
   1 -27   3       18.34       23.28      3.21 o
  -5 -26   3        5.64        8.03      2.81 o
  -4 -26   3       14.73       10.64      2.61 o
   0 -26   3       19.86       26.69      3.01 o
   1 -26   3       68.79       65.42      4.41 o
  -6 -25   3        0.07        0.00      2.81 o
  -5 -25   3        3.44        3.61      2.61 o
  -4 -25   3        2.61        0.80      2.01 o
   0 -25   3      118.21      120.19      5.62 o
   1 -25   3       82.09       74.25      4.62 o
   2 -25   3       46.82       42.34      4.21 o
   4 -25   3       10.97       14.85      4.21 o
  -6 -24   3       30.16       25.49      3.81 o
  -5 -24   3        8.51       10.44      2.61 o
  -4 -24   3        6.61        1.61      2.21 o
   0 -24   3       52.71       43.55      3.61 o
   1 -24   3        7.05       12.24      2.61 o
   2 -24   3        1.30        2.81      2.61 o
   3 -24   3       59.67       65.22      5.22 o
   4 -24   3       51.57       52.18      5.02 o
  -6 -23   3       33.14       31.51      4.01 o
  -5 -23   3       31.11       32.11      3.41 o
  -1 -23   3      251.02      230.36      8.43 o
   0 -23   3      175.69      166.54      6.82 o
   1 -23   3       58.06       61.01      4.21 o
   2 -23   3       78.26       70.04      4.62 o
   3 -23   3        1.11        5.42      3.21 o
   4 -23   3       13.43       21.67      4.01 o
   5 -23   3       15.56       20.67      4.62 o
  -6 -22   3       18.20       20.27      3.41 o
  -5 -22   3       26.83       29.10      3.41 o
  -3 -22   3      158.39      159.72      7.43 o
  -2 -22   3       57.68       51.98      4.41 o
  -1 -22   3      130.38      131.82      5.42 o
   0 -22   3       67.83       71.84      4.01 o
   1 -22   3      116.98      132.83      6.02 o
   2 -22   3        8.09        8.83      2.61 o
   3 -22   3       51.19       50.97      4.41 o
   4 -22   3       15.40       10.03      3.81 o
   5 -22   3        1.44        4.01      4.21 o
  -6 -21   3        3.04        1.00      2.61 o
  -5 -21   3        2.17        6.42      2.41 o
  -3 -21   3       75.24       73.25      4.82 o
  -1 -21   3      218.96      209.49      7.83 o
   0 -21   3      342.89      373.42     12.24 o
   1 -21   3      720.59      697.89     22.48 o
   2 -21   3      303.23      299.91      7.58 o
   3 -21   3       92.30      106.14      5.82 o
   4 -21   3       33.12       29.50      4.21 o
   5 -21   3       28.99       33.91      5.02 o
  -7 -20   3       37.71       40.94      4.62 o
  -6 -20   3       31.79       32.91      4.01 o
  -5 -20   3       34.87       35.12      3.41 o
  -3 -20   3        7.52       18.66      3.01 o
  -2 -20   3      159.37      144.47      6.62 o
  -1 -20   3      185.82      180.39      6.42 o
   0 -20   3      101.81      110.75      5.02 o
   1 -20   3      224.91      218.32      8.43 o
   2 -20   3      160.84      145.47      6.62 o
   3 -20   3       73.52       78.26      5.22 o
   4 -20   3       14.06       21.27      3.81 o
   5 -20   3        6.77       17.86      4.01 o
  -7 -19   3       47.42       64.02      5.82 o
  -6 -19   3       59.65       52.78      4.82 o
  -5 -19   3       49.78       48.56      4.21 o
  -4 -19   3       13.51       22.07      3.21 o
  -3 -19   3      264.66      250.83      9.63 o
  -2 -19   3      459.86      421.98     14.65 o
  -1 -19   3      196.29      193.43      6.82 o
   0 -19   3      623.28      634.48     19.47 o
   1 -19   3      291.33      283.74     10.44 o
   2 -19   3      282.84      277.92      9.43 o
   3 -19   3       93.43       98.33      5.42 o
   4 -19   3      104.99      105.94      6.22 o
   5 -19   3       72.36       78.87      5.62 o
  -7 -18   3        8.81       15.45      3.61 o
  -6 -18   3       12.79       10.03      3.01 o
  -5 -18   3        8.60        7.63      2.41 o
  -4 -18   3      162.97      146.07      6.82 o
  -3 -18   3      303.54      312.81     11.04 o
  -2 -18   3        6.01       14.65      2.61 o
  -1 -18   3      472.68      494.43     15.85 o
   0 -18   3      183.43      176.98      6.42 o
   1 -18   3        9.24       15.85      2.61 o
   2 -18   3      576.33      557.82     17.26 o
   3 -18   3       95.04      106.54      5.62 o
   4 -18   3       21.36       28.70      3.81 o
   5 -18   3       39.57       53.38      4.82 o
  -7 -17   3        3.75        6.42      3.21 o
  -6 -17   3        5.64        5.02      2.81 o
  -5 -17   3        3.61        6.22      2.41 o
  -4 -17   3       63.11       62.01      4.41 o
  -3 -17   3      232.56      233.77      8.83 o
  -2 -17   3      164.58      169.15      6.82 o
  -1 -17   3      465.57      447.07     14.25 o
   0 -17   3      108.82      101.32      4.21 o
   1 -17   3      573.95      504.64     16.46 o
   2 -17   3      185.81      195.24      7.63 o
   3 -17   3      139.44      148.08      6.42 o
   4 -17   3       13.34       18.06      3.41 o
   5 -17   3       21.76       28.09      4.21 o
  -7 -16   3        6.65       10.23      3.41 o
  -6 -16   3       59.49       50.57      4.62 o
  -5 -16   3       41.95       42.74      3.61 o
  -4 -16   3      120.08      131.62      6.22 o
  -3 -16   3       51.50       49.57      3.61 o
  -2 -16   3      197.77      187.01      7.22 o
  -1 -16   3       95.40       91.51      3.61 o
   0 -16   3      115.14      120.99      4.62 o
   1 -16   3       52.85       50.17      3.21 o
   2 -16   3     1347.96     1246.08     36.72 o
   3 -16   3       34.21       49.77      4.01 o
   4 -16   3       49.34       58.55      3.08 o
   5 -16   3       36.75       60.80      5.42 o
   6 -16   3       13.93       11.24      4.21 o
  -7 -15   3       47.68       41.14      4.41 o
  -6 -15   3       44.74       45.75      4.21 o
  -5 -15   3       32.17       35.72      2.54 o
  -4 -15   3      363.69      365.39     12.84 o
  -3 -15   3       73.38       86.69      4.41 o
  -2 -15   3       95.79      107.14      4.82 o
  -1 -15   3      230.74      231.16      7.63 o
   0 -15   3      238.28      209.49      7.43 o
   1 -15   3       97.52      113.16      4.82 o
   2 -15   3      108.90      134.43      5.62 o
   3 -15   3      161.55      166.54      7.02 o
   4 -15   3      126.92      132.02      6.42 o
   5 -15   3       32.01       48.97      4.62 o
   6 -15   3        4.11       16.66      4.21 o
  -7 -14   3       20.97       26.69      4.01 o
  -6 -14   3       37.06       43.35      4.21 o
  -5 -14   3      194.75      165.92      5.10 o
  -4 -14   3       11.67       19.67      3.01 o
  -3 -14   3      156.93      163.13      6.82 o
  -2 -14   3      114.03      107.74      4.82 o
  -1 -14   3      222.30      227.75      7.43 o
   1 -14   3       81.04       90.50      4.21 o
   2 -14   3       96.65      121.79      5.42 o
   3 -14   3       64.75       81.07      4.82 o
   4 -14   3       63.89       73.05      3.41 o
   5 -14   3       99.47      106.34      6.02 o
   6 -14   3       50.77       52.38      5.02 o
  -7 -13   3       28.70       24.68      4.01 o
  -6 -13   3        1.01        5.42      2.61 o
  -5 -13   3      275.44      255.78      8.53 o
  -4 -13   3      149.86      121.39      5.82 o
  -3 -13   3      227.57      241.79      8.63 o
  -2 -13   3      248.88      256.04      8.83 o
  -1 -13   3     1274.86     1348.40     40.54 o
   0 -13   3      353.42      364.59     11.84 o
   1 -13   3      215.34      218.52      7.63 o
   2 -13   3      600.46      641.50     20.07 o
   3 -13   3      189.91      187.61      7.43 o
   4 -13   3       95.92       87.49      5.02 o
   5 -13   3       18.03       27.29      3.81 o
   6 -13   3        3.75       13.24      4.21 o
  -7 -12   3       28.61       27.29      4.01 o
  -6 -12   3       75.13       59.20      4.82 o
  -5 -12   3      312.85      304.35      6.06 o
  -4 -12   3      319.04      319.84     11.44 o
  -3 -12   3      791.11      759.88     24.28 o
  -2 -12   3      128.80      128.41      5.22 o
   0 -12   3      340.11      343.32     10.64 o
   1 -12   3      207.25      225.34      8.03 o
   2 -12   3      611.39      616.82     19.47 o
   3 -12   3      132.33      150.79      4.85 o
   4 -12   3       16.15       17.04      1.71 o
   5 -12   3       26.66       26.09      4.01 o
   6 -12   3       17.21       16.05      4.21 o
  -7 -11   3       11.58       18.86      3.61 o
  -6 -11   3        6.64       18.24      2.91 o
  -5 -11   3      395.68      390.91      7.49 o
  -4 -11   3      291.18      286.34     10.44 o
  -3 -11   3      744.16      692.27     22.68 o
  -2 -11   3      761.31      745.43     23.28 o
   0 -11   3      716.62      732.39     22.68 o
   1 -11   3      467.96      444.06     14.25 o
   2 -11   3      478.00      497.84     15.85 o
   3 -11   3      915.68      877.92     15.01 o
   4 -11   3        3.69        2.03      1.37 o
   5 -11   3       73.58       75.41      3.47 o
   6 -11   3       16.66       18.06      4.21 o
  -7 -10   3       55.39       60.20      5.42 o
  -6 -10   3      132.84      126.37      4.10 o
  -5 -10   3       46.77       84.86      3.04 o
  -4 -10   3      665.94      652.40     14.28 o
  -3 -10   3       41.54       69.03      3.61 o
  -2 -10   3      204.35      203.26      7.63 o
   0 -10   3     1279.79     1247.28     37.13 o
   1 -10   3      943.52      862.23     26.09 o
   2 -10   3      654.48      664.18     20.47 o
   3 -10   3       55.37       75.53      4.76 o
   4 -10   3        0.34        2.64      1.37 o
   5 -10   3       24.24       30.73      3.01 o
   6 -10   3       12.32        9.83      4.01 o
  -8  -9   3       19.86       28.30      4.41 o
  -7  -9   3        7.49       18.36      2.61 o
  -6  -9   3       34.18       40.82      2.15 o
  -5  -9   3      809.75      760.92     13.76 o
  -4  -9   3      123.48      124.18      3.33 o
  -3  -9   3      712.75      710.31     21.47 o
  -2  -9   3      593.52      488.61     16.05 o
   0  -9   3      221.10      258.45      8.63 o
   1  -9   3     1004.39     1087.36     32.11 o
   2  -9   3      799.32      795.00     24.28 o
   3  -9   3      585.29      540.71     15.25 o
   4  -9   3       71.71       62.41      4.01 o
   5  -9   3      215.70      197.24      5.65 o
   6  -9   3        4.42        3.61      3.81 o
  -8  -8   3        1.01        3.21      3.61 o
  -7  -8   3       19.87       21.51      3.61 o
  -6  -8   3       37.14       39.72      2.09 o
  -5  -8   3      273.42      277.58      5.65 o
  -4  -8   3      678.76      637.59     13.79 o
  -3  -8   3      816.66      833.93     25.69 o
  -2  -8   3      236.87      265.68      8.83 o
   0  -8   3     2101.80     2228.29     64.02 o
   1  -8   3     2820.26     3219.33     93.92 o
   2  -8   3      411.15      393.25      8.64 o
   3  -8   3      394.96      403.38      9.07 o
   4  -8   3      125.63      121.72      7.02 o
   5  -8   3       77.40       80.22      3.57 o
   6  -8   3        5.77        4.82      3.81 o
  -8  -7   3        9.31        3.01      3.41 o
  -7  -7   3       44.55       53.52      4.72 o
  -6  -7   3       20.59       20.54      1.68 o
  -5  -7   3      777.91      720.99     13.09 o
  -4  -7   3       41.59       45.59      1.93 o
  -3  -7   3      880.36      904.95     27.49 o
  -2  -7   3      703.96      653.74     21.07 o
   0  -7   3     7980.04     8251.39    241.59 o
   1  -7   3       92.98      114.16      4.21 o
   2  -7   3      240.99      240.18      5.45 o
   3  -7   3      291.63      280.91      6.73 o
   4  -7   3      303.13      266.52      6.59 o
   5  -7   3       12.19       24.88      3.01 o
   6  -7   3       15.58       27.49      4.41 o
  -8  -6   3        1.65       12.24      3.81 o
  -7  -6   3       16.51       20.35      2.31 o
  -6  -6   3      102.16       99.89      3.03 o
  -5  -6   3       99.31      106.83      2.86 o
  -4  -6   3      234.93      227.23      5.43 o
  -3  -6   3      283.27      241.69      5.34 o
  -2  -6   3      177.99      164.94      6.02 o
   0  -6   3     1206.25     1204.74     35.52 o
   1  -6   3      820.77      865.64     25.29 o
   2  -6   3      750.31      802.87     16.53 o
   3  -6   3      230.75      237.62      5.88 o
   4  -6   3       42.74       50.95      4.82 o
   5  -6   3      201.98      212.53      6.02 o
   6  -6   3       48.83       59.39      3.68 o
  -8  -5   3       56.02       55.13      4.01 o
  -7  -5   3       34.47       32.62      2.60 o
  -6  -5   3       33.09       39.81      1.99 o
  -5  -5   3      129.64      117.18      3.06 o
  -4  -5   3      266.22      267.34     14.15 o
  -3  -5   3      394.46      392.47      8.48 o
  -2  -5   3      589.14      591.53     18.46 o
  -1  -5   3      121.05      166.14      5.42 o
   0  -5   3      287.45      283.74      9.03 o
   1  -5   3     1188.70     1215.17     34.92 o
   2  -5   3      139.78      132.07      3.40 o
   3  -5   3      614.42      559.36     12.34 o
   4  -5   3      217.28      215.58      5.74 o
   5  -5   3       95.15      121.98      7.93 o
   6  -5   3       18.18       19.78      2.91 o
  -8  -4   3        1.95       14.25      3.61 o
  -7  -4   3       17.40       17.07      2.26 o
  -6  -4   3       17.63       13.81      1.88 o
  -5  -4   3      164.59      158.00      3.61 o
  -4  -4   3       19.58       24.13      1.61 o
  -3  -4   3      164.82      182.96      4.23 o
  -2  -4   3      623.03      718.74     21.87 o
  -1  -4   3     1331.17     1356.83     39.73 o
   0  -4   3     1597.34     1622.11     48.16 o
   1  -4   3      626.58      721.45     14.82 o
   2  -4   3      535.75      549.12     11.78 o
   3  -4   3      160.44      161.35      4.17 o
   4  -4   3      398.67      348.19     10.54 o
   5  -4   3      207.56      212.72      6.02 o
   6  -4   3       25.00       28.74      2.94 o
  -8  -3   3       13.59       11.14      2.62 o
  -7  -3   3       22.19       28.33      2.54 o
  -6  -3   3       10.63        8.02      1.74 o
  -5  -3   3      120.47      115.18      5.62 o
  -4  -3   3      283.49      260.17      7.83 o
  -3  -3   3      913.55      887.35     21.76 o
  -2  -3   3     2272.33     2370.15     71.64 o
  -1  -3   3     3027.07     3088.31     89.30 o
   0  -3   3     5407.79     5905.72    170.35 o
   1  -3   3      582.94      606.45     12.63 o
   2  -3   3      204.53      219.72      5.10 o
   3  -3   3      182.45      183.99      4.68 o
   4  -3   3       55.93       67.39      6.32 o
   5  -3   3       20.48       31.94      7.53 o
   6  -3   3       31.06       36.98      3.23 o
  -8  -2   3        8.92       14.07      2.74 o
  -7  -2   3        2.70        9.66      2.17 o
  -6  -2   3        6.32        2.55      1.91 o
  -5  -2   3      106.04      103.11      3.40 o
  -4  -2   3      789.02      773.58     27.19 o
  -3  -2   3      915.18      927.38     27.38 o
  -2  -2   3      262.37      289.28      6.22 o
  -1  -2   3      143.35      130.82      4.21 o
   0  -2   3      576.76      661.57     20.27 o
   1  -2   3     1662.24     1816.05     41.54 o
   2  -2   3      569.62      552.54     11.92 o
   3  -2   3      200.53      206.22      5.12 o
   4  -2   3        2.26       15.07      2.61 o
   5  -2   3      124.46      114.49      4.17 o
   6  -2   3        7.09       13.85      3.31 o
  -8  -1   3       33.59       39.53      4.62 o
  -7  -1   3       24.36       35.37      2.76 o
  -6  -1   3        5.93        4.90      1.77 o
  -5  -1   3       57.81       70.98      3.61 o
  -4  -1   3      421.64      369.74     22.78 o
  -3  -1   3     1618.96     1663.92     34.95 o
  -2  -1   3     1459.44     1631.87     27.36 o
  -1  -1   3     3177.85     3276.72     91.91 o
   0  -1   3      663.16      722.47     14.83 o
   1  -1   3     3677.31     3931.00     79.66 o
   2  -1   3      849.60      931.95     19.37 o
   3  -1   3      287.98      272.21      6.52 o
   4  -1   3      463.72      410.43      9.29 o
   5  -1   3       82.38       76.28      3.51 o
   6  -1   3        1.03        1.46      2.31 o
  -8   0   3        0.23       10.54      2.62 o
  -7   0   3      132.96      118.19      4.52 o
  -6   0   3       10.19       11.32      1.91 o
  -5   0   3      569.03      548.99     12.13 o
  -4   0   3       88.77      107.94      4.21 o
  -3   0   3       48.56       87.72      2.41 o
  -2   0   3       30.65       20.18      2.01 o
  -1   0   3     2785.69     2829.12     46.14 o
   0   0   3     2944.97     3431.42     69.18 o
   1   0   3      816.00      872.13     18.02 o
   2   0   3        9.09       30.56      4.41 o
   3   0   3        8.65       21.01      1.54 o
   4   0   3       45.24       60.57     10.13 o
   5   0   3       13.45       15.38      3.31 o
   6   0   3       23.80       20.00      2.80 o
  -8   1   3       33.63       43.55      5.22 o
  -7   1   3       24.46       30.69      2.76 o
  -6   1   3        4.75        5.44      1.77 o
  -5   1   3       61.11       67.92      2.83 o
  -4   1   3      429.64      352.55     11.44 o
  -3   1   3     1651.61     1690.09     40.53 o
  -2   1   3     1402.48     1571.53     27.36 o
  -1   1   3     3171.76     3200.46     76.39 o
   0   1   3      649.33      723.38     14.83 o
   1   1   3     3708.32     3950.84     79.59 o
   2   1   3      858.29      925.96     26.08 o
   3   1   3      293.08      282.73      6.60 o
   4   1   3      463.01      387.46      9.29 o
   5   1   3       81.00       75.29      3.54 o
   6   1   3        0.73        2.69      2.41 o
  -8   2   3        8.70        8.78      2.62 o
  -7   2   3        2.69        8.84      2.20 o
  -6   2   3        5.89        4.72      1.70 o
  -5   2   3      111.00      113.91      3.54 o
  -4   2   3      781.88      753.26     22.88 o
  -3   2   3      942.45      954.56     29.10 o
  -2   2   3      259.47      283.22     10.64 o
  -1   2   3      132.93      124.86      4.98 o
   0   2   3      609.21      708.65     14.26 o
   1   2   3     1634.58     1792.18     36.75 o
   2   2   3      586.86      564.58     11.92 o
   3   2   3      197.18      197.27      5.11 o
   4   2   3        2.62       12.80      2.31 o
   5   2   3      124.91      118.67      4.39 o
   6   2   3        6.56        8.02      2.54 o
  -8   3   3       13.13       11.13      2.76 o
  -7   3   3       21.78       28.25      2.76 o
  -6   3   3       10.76        7.43      2.21 o
  -5   3   3      123.49      120.82      3.68 o
  -4   3   3      280.04      256.44      8.43 o
  -3   3   3      892.94      837.43     22.07 o
  -2   3   3     2306.47     2395.19     49.48 o
  -1   3   3     3057.79     3142.00     62.13 o
   0   3   3     5330.91     6013.67    120.67 o
   1   3   3      581.05      603.25     12.63 o
   2   3   3      202.65      212.80      5.11 o
   3   3   3      187.05      183.81      4.82 o
   4   3   3       57.22       71.22      3.05 o
   5   3   3       20.75       38.66      2.68 o
   6   3   3       32.65       38.77      5.62 o
  -8   4   3        1.86        9.72      2.76 o
  -7   4   3       17.42       17.15      2.48 o
  -6   4   3       15.93       12.52      1.99 o
  -5   4   3      161.50      157.77      4.53 o
  -4   4   3       18.00       24.94      1.63 o
  -3   4   3      167.46      171.96      6.02 o
  -2   4   3      612.01      703.15     15.03 o
  -1   4   3     1322.51     1385.16     23.02 o
   0   4   3     1618.44     1697.44     33.91 o
   1   4   3      624.77      717.89     19.46 o
   2   4   3      541.25      555.19     11.78 o
   3   4   3      152.45      150.62      4.26 o
   4   4   3      394.79      344.02      8.37 o
   5   4   3      209.60      207.05      6.92 o
   6   4   3       22.66       23.95      7.73 o
  -8   5   3       56.15       56.76      7.53 o
  -7   5   3       34.68       34.01      2.91 o
  -6   5   3       31.48       33.53      2.48 o
  -5   5   3      132.16      133.05      3.97 o
  -4   5   3      266.19      269.63      6.24 o
  -3   5   3      393.26      377.43     12.04 o
  -2   5   3      600.97      597.99     10.26 o
  -1   5   3      120.38      162.17      4.81 o
   0   5   3      288.92      292.57      8.83 o
   1   5   3     1188.98     1185.41     24.48 o
   2   5   3      139.09      134.77      6.32 o
   3   5   3      623.54      573.96     12.42 o
   4   5   3      224.60      228.75      5.96 o
   5   5   3       93.73      118.02      6.32 o
   6   5   3       18.40       18.61      2.83 o
  -8   6   3        1.85        5.47      2.68 o
  -7   6   3       16.25       19.09      2.62 o
  -6   6   3      102.49      103.13      3.90 o
  -5   6   3       91.52      104.35      3.69 o
  -4   6   3      232.35      225.71      5.46 o
  -3   6   3      278.27      229.55      7.83 o
  -2   6   3      184.41      171.63      3.24 o
  -1   6   3     3020.72     3295.87     54.72 o
   0   6   3     1204.11     1244.88     35.52 o
   1   6   3      806.63      852.94     17.74 o
   2   6   3      726.80      777.33     16.67 o
   3   6   3      240.85      254.23      6.17 o
   4   6   3       46.78       51.40      2.84 o
   5   6   3      204.87      215.58      6.31 o
   6   6   3       46.50       51.41      6.52 o
  -8   7   3        8.90        6.36      4.72 o
  -7   7   3       44.97       51.66      3.55 o
  -6   7   3       20.49       20.69      2.20 o
  -5   7   3      779.32      743.39     15.89 o
  -4   7   3       48.17       51.99      2.20 o
  -3   7   3      863.48      868.25     26.29 o
  -2   7   3      720.24      691.03     11.73 o
  -1   7   3       15.72       48.44      1.63 o
   0   7   3     8036.83     8708.49    242.80 o
   1   7   3       79.94      100.56      6.51 o
   2   7   3      237.08      230.72      5.46 o
   3   7   3      300.17      296.14      6.95 o
   4   7   3      298.13      258.65      6.81 o
   5   7   3       11.92       24.45      5.12 o
   6   7   3       16.73       19.62      2.97 o
  -8   8   3        1.27        4.69      3.51 o
  -7   8   3       19.85       27.69      2.91 o
  -6   8   3       36.46       40.39      3.71 o
  -5   8   3      269.90      284.25      6.95 o
  -4   8   3      677.18      636.70     13.69 o
  -3   8   3      827.81      807.24     24.28 o
  -2   8   3      233.22      265.24      4.90 o
  -1   8   3      210.21      216.88      4.09 o
   0   8   3     2084.73     2214.84     64.02 o
   1   8   3     2839.30     3293.01     66.20 o
   2   8   3      421.37      400.82      8.79 o
   3   8   3      378.40      406.67      9.29 o
   4   8   3      126.68      118.71      4.12 o
   5   8   3       76.46       80.20      8.03 o
   6   8   3        5.19        5.62      4.41 o
  -8   9   3       19.89       25.93      4.62 o
  -7   9   3        8.37       15.99      2.54 o
  -6   9   3       32.02       34.75      2.91 o
  -5   9   3      815.58      789.26     23.08 o
  -4   9   3      118.14      116.99      5.22 o
  -3   9   3      692.93      648.32     20.47 o
  -2   9   3      617.93      510.39      8.87 o
  -1   9   3     3256.04     3284.53     54.52 o
   0   9   3      223.37      276.51      8.63 o
   1   9   3      981.43     1092.50     22.42 o
   2   9   3      805.52      810.01     17.03 o
   3   9   3      593.10      558.97     12.13 o
   4   9   3       79.39       70.75      3.12 o
   5   9   3      213.86      185.69      6.03 o
   6   9   3        3.85        4.89      5.02 o
  -7  10   3       54.42       58.82      3.82 o
  -6  10   3      134.27      129.90      4.92 o
  -5  10   3       50.46       87.90      4.62 o
  -4  10   3      665.10      669.23     14.19 o
  -3  10   3       43.97       61.81      3.21 o
  -2  10   3      214.74      219.03      4.17 o
  -1  10   3     2266.72     2418.40     40.37 o
   0  10   3     1251.59     1297.85     37.13 o
   1  10   3      938.30      889.02     18.23 o
   2  10   3      653.23      671.10     14.33 o
   3  10   3       55.94       78.52      3.12 o
   4  10   3        0.32        0.31      1.63 o
   5  10   3       24.45       28.08      6.42 o
   6  10   3       12.12       14.48      2.89 o
  -7  11   3       11.23       16.47      3.11 o
  -6  11   3        6.77       17.65      3.61 o
  -5  11   3      393.71      395.39      9.29 o
  -4  11   3      303.48      298.91      7.41 o
  -3  11   3      758.11      729.49     15.11 o
  -2  11   3      745.99      737.37     12.80 o
  -1  11   3      640.74      635.49     11.06 o
   0  11   3      718.38      792.79     22.68 o
   1  11   3      471.32      468.60     12.44 o
   2  11   3      466.76      511.77     11.07 o
   3  11   3      915.64      895.75     18.94 o
   4  11   3        2.29        0.11      1.69 o
   5  11   3       71.65       63.70      3.76 o
   6  11   3       17.01       16.58      2.97 o
  -7  12   3       29.28       30.59      3.11 o
  -6  12   3       74.99       63.14      9.33 o
  -5  12   3      317.92      313.73     15.74 o
  -4  12   3      312.65      319.73      7.52 o
  -3  12   3      802.42      769.88     13.09 o
  -2  12   3      117.83      123.40      3.26 o
  -1  12   3      462.03      505.42      8.94 o
   0  12   3      331.20      334.09     10.64 o
   1  12   3      223.32      238.13      5.37 o
   2  12   3      612.53      644.27     13.69 o
   3  12   3      140.22      158.35      5.52 o
   4  12   3       16.79       16.17      2.20 o
   5  12   3       27.30       27.92      2.83 o
   6  12   3       16.74       12.89      2.89 o
  -7  13   3       29.59       28.17      4.11 o
  -6  13   3        0.91        2.60      1.91 o
  -5  13   3      278.81      256.22      6.60 o
  -4  13   3      151.51      130.15      7.22 o
  -3  13   3      218.68      227.96      4.64 o
  -2  13   3      241.82      242.71      4.78 o
  -1  13   3     1290.19     1348.37     22.86 o
   0  13   3      362.51      378.29      8.58 o
   1  13   3      223.92      224.33      7.02 o
   2  13   3      600.07      664.89     14.19 o
   3  13   3      189.78      188.24      5.24 o
   4  13   3       97.81       83.75      3.83 o
   5  13   3       17.37       20.66      4.21 o
   6  13   3        3.96        3.64      2.74 o
  -7  14   3       20.25       24.88      4.62 o
  -6  14   3       38.43       45.16      5.52 o
  -5  14   3      199.11      171.90      5.02 o
  -4  14   3       12.50       19.07      4.72 o
  -3  14   3      163.02      170.28      3.50 o
  -2  14   3      114.31      105.70      2.59 o
  -1  14   3      227.32      232.18      4.55 o
   0  14   3      245.40      248.77      6.02 o
   1  14   3       80.16       93.28      5.22 o
   2  14   3      100.05      118.47      3.60 o
   3  14   3       65.71       78.64      3.19 o
   4  14   3       62.83       64.81      7.12 o
   5  14   3      101.14       93.62      4.54 o
   6  14   3       51.67       49.63      3.90 o
  -7  15   3       47.66       50.57      5.62 o
  -6  15   3       44.42       50.09      3.33 o
  -5  15   3       33.43       34.34      2.46 o
  -4  15   3      363.64      354.36      8.29 o
  -3  15   3       73.02       80.07      2.79 o
  -2  15   3       93.33      104.24      2.10 o
  -1  15   3      230.46      236.03      4.62 o
   0  15   3      243.20      217.42      5.39 o
   1  15   3       94.45      104.83      2.99 o
   2  15   3      105.41      122.49      3.74 o
   3  15   3      167.56      167.71      4.89 o
   4  15   3      126.56      125.83      4.61 o
   5  15   3       31.37       33.81      3.19 o
   6  15   3        3.76        6.55      2.89 o
  -7  16   3        7.20        9.63      4.41 o
  -6  16   3       59.00       46.12      3.17 o
  -5  16   3       39.26       41.71      2.60 o
  -4  16   3      123.49      128.91      3.94 o
  -3  16   3       51.07       45.49      1.81 o
  -2  16   3      200.25      185.23      3.42 o
  -1  16   3       93.22       91.59      2.43 o
   0  16   3      111.68      113.72      3.47 o
   1  16   3       51.15       46.64      2.21 o
   2  16   3     1365.30     1235.34     25.89 o
   3  16   3       29.74       34.00      2.48 o
   4  16   3       51.80       61.43      4.01 o
   5  16   3       37.42       46.23      3.47 o
   6  16   3       12.80        9.27      3.11 o
  -7  17   3        3.73        2.61      4.41 o
  -6  17   3        5.87        4.97      2.20 o
  -5  17   3        3.81        4.46      1.88 o
  -4  17   3       66.03       65.91      5.82 o
  -3  17   3      229.76      226.79      4.61 o
  -2  17   3      165.21      164.09      3.16 o
  -1  17   3      466.28      456.93      8.33 o
   0  17   3      105.97       95.00      3.19 o
   1  17   3      591.13      544.71     11.63 o
   2  17   3      187.11      191.36      5.17 o
   3  17   3      139.01      144.15      4.53 o
   4  17   3       13.76       19.05      2.48 o
   5  17   3       22.11       26.59      3.05 o
  -7  18   3        9.11       20.87      4.82 o
  -6  18   3       12.60       12.53      2.46 o
  -5  18   3        9.72       10.72      2.02 o
  -4  18   3      165.73      153.38      4.51 o
  -3  18   3      299.86      291.28      5.74 o
  -2  18   3        7.04       11.45      2.12 o
  -1  18   3      480.14      512.36      9.29 o
   0  18   3      182.30      168.12      3.57 o
   1  18   3        9.84       14.26      1.48 o
   2  18   3      574.85      538.84     12.13 o
   3  18   3       97.07       93.93      3.68 o
   4  18   3       20.26       25.88      2.76 o
   5  18   3       41.14       39.20      3.54 o
  -7  19   3       47.75       60.24      4.52 o
  -6  19   3       61.49       55.56      3.60 o
  -5  19   3       48.87       48.73      3.11 o
  -4  19   3       12.26       20.93      1.93 o
  -3  19   3      261.14      247.94      4.99 o
  -2  19   3      465.27      428.06      6.82 o
  -1  19   3      194.70      195.49      4.24 o
   0  19   3      617.61      602.83     10.90 o
   1  19   3      304.96      298.11      5.85 o
   2  19   3      266.84      259.53      6.73 o
   3  19   3       89.67      101.66      9.02 o
   4  19   3      107.29      101.34      4.39 o
   5  19   3       72.05       69.64      4.62 o
  -7  20   3       38.53       45.63      3.88 o
  -6  20   3       29.41       30.15      2.99 o
  -5  20   3       33.90       36.27      2.80 o
  -4  20   3       87.56       80.96      3.28 o
  -3  20   3        6.75       15.30      1.57 o
  -2  20   3      161.82      149.65      2.98 o
  -1  20   3      181.14      177.55      3.30 o
   0  20   3      114.30      111.10      2.78 o
   1  20   3      222.31      219.82      4.68 o
   2  20   3      162.48      147.47      4.51 o
   3  20   3       71.59       74.08      3.60 o
   4  20   3       13.99       19.87      2.70 o
   5  20   3        6.67       10.01      3.01 o
  -6  21   3        3.49        6.64      2.51 o
  -5  21   3        2.32        8.41      2.11 o
  -4  21   3        4.72        6.69      1.74 o
  -3  21   3       76.83       73.35      3.90 o
  -2  21   3      200.59      185.08      3.55 o
  -1  21   3      229.59      225.73      4.06 o
   0  21   3      328.59      357.02      8.55 o
   1  21   3      731.95      700.28     12.61 o
   2  21   3      300.05      287.68      7.30 o
   3  21   3       90.35      102.87      5.31 o
   4  21   3       33.32       30.90      2.98 o
   5  21   3       29.42       21.94      3.31 o
  -6  22   3       18.03       17.91      3.61 o
  -5  22   3       28.47       32.46      2.80 o
  -4  22   3      105.55       93.73      5.81 o
  -3  22   3      168.69      161.91      4.62 o
  -2  22   3       57.46       51.04      1.84 o
  -1  22   3      131.23      132.24      2.79 o
   0  22   3       62.98       69.66      4.40 o
   1  22   3      116.35      126.92      3.28 o
   2  22   3        6.96       11.93      1.88 o
   3  22   3       49.43       46.48      3.12 o
   4  22   3       15.24       12.66      5.62 o
   5  22   3        1.60        0.99      2.80 o
  -6  23   3       33.45       31.22      4.92 o
  -5  23   3       32.15       30.90      2.80 o
  -4  23   3       13.95       13.60      2.07 o
  -3  23   3       97.28       90.27      3.28 o
  -2  23   3      199.83      177.34      4.50 o
  -1  23   3      255.17      247.42      5.07 o
   0  23   3      172.64      169.60      3.93 o
   1  23   3       61.49       63.33      2.44 o
   2  23   3       76.40       71.46      3.87 o
   3  23   3        1.12        4.72      2.13 o
   4  23   3       13.98       12.94      2.76 o
   5  23   3       15.78       12.15      3.25 o
  -6  24   3       28.89       27.18      3.23 o
  -5  24   3        7.88        8.00      2.36 o
  -4  24   3        6.88        4.93      2.61 o
  -3  24   3       66.95       58.96      4.31 o
  -2  24   3        7.88        9.60      1.60 o
  -1  24   3       51.34       54.89      2.58 o
   0  24   3       55.27       48.69      2.82 o
   1  24   3        7.02        9.54      1.41 o
   2  24   3        1.14        4.93      1.97 o
   3  24   3       60.25       62.51      3.74 o
   4  24   3       52.39       47.75      3.76 o
  -6  25   3        0.05        1.41      2.60 o
  -5  25   3        3.33        1.58      2.22 o
  -4  25   3        2.39        1.10      1.78 o
  -3  25   3        0.72        0.72      1.59 o
  -2  25   3       11.49        9.88      1.61 o
  -1  25   3        0.22        2.87      1.19 o
   0  25   3      120.17      125.54      3.25 o
   1  25   3       81.21       79.38      2.72 o
   2  25   3       46.42       44.61      3.03 o
   3  25   3       35.48       39.24      4.92 o
   4  25   3       11.54       11.00      3.51 o
  -5  26   3        5.14        2.97      2.46 o
  -4  26   3       14.57       13.37      2.22 o
  -3  26   3       26.12       21.40      2.31 o
  -2  26   3        1.23        0.43      1.44 o
  -1  26   3       16.70       18.55      1.71 o
   0  26   3       19.55       24.94      2.07 o
   1  26   3       67.06       57.38      2.99 o
   2  26   3       68.35       59.10      5.72 o
   3  26   3       31.52       24.80      2.91 o
   4  26   3       52.03       63.30      4.18 o
  -5  27   3       30.40       22.47      2.99 o
  -4  27   3        5.22        3.63      3.31 o
  -3  27   3       13.16       15.00      5.02 o
  -2  27   3       11.47       13.24      1.82 o
  -1  27   3       19.63       30.64      2.61 o
   0  27   3      173.97      172.51      8.73 o
   1  27   3       16.43       19.93      3.31 o
   2  27   3       30.50       28.31      2.76 o
   3  27   3       11.88       18.50      3.11 o
   4  27   3       13.85       18.84      3.26 o
  -5  28   3       22.29       19.64      2.99 o
  -4  28   3       10.25        6.27      4.11 o
  -3  28   3       25.11       27.41      3.11 o
  -2  28   3        8.58       15.97      3.71 o
  -1  28   3       20.59       21.38      2.11 o
   0  28   3       50.34       55.58      2.99 o
   1  28   3      138.42      117.54      9.93 o
   2  28   3       23.65       29.84      4.31 o
   3  28   3        8.61       12.53      2.91 o
   4  28   3        4.96        4.81      2.97 o
  -5  29   3        6.93        4.62      4.41 o
  -4  29   3       22.34       23.13      2.94 o
  -3  29   3        9.68       13.06      3.31 o
  -2  29   3       48.18       50.27      3.04 o
  -1  29   3       40.29       50.45      2.89 o
   0  29   3       16.55       18.70      2.36 o
   1  29   3        7.79        7.38      2.34 o
   2  29   3       41.31       40.26      4.41 o
   3  29   3       44.82       47.55      7.73 o
  -4  30   3       14.26       12.47      2.81 o
  -3  30   3       14.86       12.74      2.51 o
  -2  30   3        3.94        3.69      2.22 o
  -1  30   3       32.23       32.71      4.41 o
   0  30   3       84.25       77.86      3.71 o
   1  30   3        8.73        9.82      2.46 o
   2  30   3       23.97       24.68      5.22 o
   3  30   3        1.76        5.46      2.83 o
  -4  31   3       18.40       19.61      3.03 o
  -3  31   3        1.00        3.10      2.31 o
  -2  31   3       58.01       58.48      5.52 o
  -1  31   3       30.15       22.88      4.21 o
   0  31   3       50.79       46.36      5.02 o
   1  31   3       42.93       53.95      3.54 o
   2  31   3       11.51       12.21      3.81 o
   3  31   3       39.56       44.98      8.43 o
  -4  32   3        6.77       13.90      5.52 o
  -3  32   3        7.69        1.70      2.40 o
  -2  32   3       47.83       46.56      5.42 o
  -1  32   3       13.62       22.07      4.41 o
   0  32   3        7.99        8.43      3.81 o
   1  32   3        2.64        9.29      2.54 o
   2  32   3        6.02        7.90      2.76 o
  -3  33   3        4.70        6.04      3.51 o
  -2  33   3       11.16       13.65      4.21 o
  -1  33   3       71.67       67.03      6.02 o
   0  33   3       12.44       11.44      4.21 o
   1  33   3       23.26       26.08      3.17 o
   2  33   3        1.09        3.48      2.62 o
  -3  34   3       16.17       18.06      4.41 o
  -2  34   3        3.13        1.81      3.81 o
  -1  34   3        5.15        6.82      4.01 o
   0  34   3       16.44        8.63      4.21 o
   1  34   3        4.47        0.00      3.61 o
  -2  35   3        6.91        0.80      3.81 o
  -1  35   3       12.36        9.23      4.01 o
   0  35   3       36.52       34.11      5.22 o
   1  35   3        3.60        4.01      3.81 o
  -4 -31   4      102.07      102.53      5.82 o
  -5 -29   4       29.13       27.29      4.01 o
  -5 -28   4       16.34       17.86      3.61 o
   0 -28   4        2.69        2.21      2.81 o
   1 -28   4       21.32       26.69      3.61 o
  -5 -27   4       28.34       24.28      3.81 o
   0 -27   4        5.31        7.43      2.81 o
   1 -27   4       26.29       24.08      3.61 o
  -5 -26   4       24.54       29.10      3.61 o
  -1 -26   4       52.03       49.37      3.41 o
   0 -26   4       33.87       38.73      3.61 o
   1 -26   4       61.67       64.42      4.82 o
  -6 -25   4        0.44        1.20      3.21 o
  -5 -25   4        0.99        2.81      2.81 o
  -1 -25   4       66.13       59.80      3.61 o
   0 -25   4        1.20        2.41      2.01 o
   1 -25   4       45.85       47.56      4.01 o
   3 -25   4       13.85       28.30      4.62 o
   4 -25   4       55.28       64.22      6.22 o
  -6 -24   4        7.47        7.22      3.41 o
  -5 -24   4       30.18       32.91      3.81 o
  -1 -24   4        2.79        5.82      1.81 o
   0 -24   4       51.30       57.19      3.61 o
   1 -24   4       25.82       31.71      3.41 o
   3 -24   4      112.93      120.39      7.22 o
   4 -24   4        2.79        9.43      4.21 o
  -6 -23   4       44.62       39.73      4.41 o
  -5 -23   4       26.27       25.89      3.41 o
  -1 -23   4      104.80      108.55      4.62 o
   0 -23   4        9.30        8.03      2.21 o
   1 -23   4       27.08       32.71      3.41 o
   2 -23   4       61.94       66.79      8.33 o
   3 -23   4       43.02       57.79      5.22 o
   4 -23   4        9.00       15.45      4.41 o
  -6 -22   4       64.25       65.22      5.42 o
  -1 -22   4       78.33       84.08      4.01 o
   0 -22   4       17.09       21.87      2.61 o
   1 -22   4       11.59       10.03      2.61 o
   2 -22   4        4.38        6.42      3.21 o
   3 -22   4       37.58       37.33      4.62 o
   4 -22   4        6.93       11.64      4.41 o
  -6 -21   4       10.44       16.05      3.41 o
  -3 -21   4       57.07       62.21      4.82 o
  -1 -21   4     1065.23     1001.27     30.30 o
   0 -21   4      424.17      455.09     14.65 o
   1 -21   4       51.65       44.55      3.81 o
   2 -21   4       36.71       37.73      4.01 o
   3 -21   4       39.09       44.15      4.62 o
   4 -21   4       51.50       56.79      5.42 o
  -7 -20   4        9.04       10.44      3.61 o
  -6 -20   4        4.54        4.41      3.01 o
  -3 -20   4      174.59      164.74      7.43 o
  -1 -20   4      146.22      139.45      5.42 o
   0 -20   4      405.85      404.12     13.04 o
   2 -20   4       23.92       26.89      3.41 o
   3 -20   4        4.64       10.64      3.41 o
   4 -20   4       40.60       47.56      5.02 o
   5 -20   4       12.55       15.45      4.62 o
  -7 -19   4        8.39       12.84      3.81 o
  -6 -19   4       34.26       34.32      4.01 o
  -3 -19   4      135.34      138.05      6.42 o
  -1 -19   4      471.03      453.09     14.05 o
   0 -19   4      123.34      131.82      5.42 o
   1 -19   4      178.96      174.17      7.22 o
   2 -19   4      206.21      189.42      7.83 o
   3 -19   4      147.60      128.41      7.02 o
   4 -19   4        4.81       11.24      4.01 o
   5 -19   4       14.94       17.06      4.21 o
  -7 -18   4        0.21        3.41      3.41 o
  -6 -18   4       28.62       33.91      3.81 o
  -4 -18   4       86.85       86.49      5.22 o
  -3 -18   4      332.56      321.84     11.84 o
  -1 -18   4       49.91       41.74      2.61 o
   0 -18   4      411.67      408.34     13.04 o
   1 -18   4      164.03      174.37      7.02 o
   2 -18   4      127.57      120.19      6.02 o
   3 -18   4       51.44       60.60      5.22 o
   4 -18   4       62.02       65.02      5.82 o
   5 -18   4       12.95       20.67      4.62 o
  -7 -17   4       68.33       60.20      5.42 o
  -6 -17   4       25.34       28.30      3.61 o
  -4 -17   4      201.92      188.62      8.03 o
  -3 -17   4        4.17        5.42      2.21 o
  -1 -17   4      623.22      584.11     17.66 o
   1 -17   4      836.33      783.16     24.68 o
   2 -17   4       36.38       44.75      4.01 o
   3 -17   4      134.40      122.19      6.42 o
   4 -17   4       64.13       82.68      5.82 o
   5 -17   4       21.47       29.50      4.62 o
  -7 -16   4       20.57       19.87      4.01 o
  -6 -16   4        7.85        8.63      3.01 o
  -4 -16   4       28.44       29.50      3.21 o
  -3 -16   4      247.88      231.56      8.83 o
  -1 -16   4       48.74       36.72      2.21 o
   1 -16   4      176.49      197.24      7.63 o
   2 -16   4       68.42       67.83      4.62 o
   3 -16   4      190.20      191.43      7.83 o
   4 -16   4      116.45      110.35      6.42 o
   5 -16   4       16.42       35.32      4.62 o
  -7 -15   4       36.34       39.53      4.62 o
  -6 -15   4       42.11       47.96      4.41 o
  -5 -15   4       41.77       43.55      4.01 o
  -4 -15   4      390.52      355.76     12.64 o
  -3 -15   4      151.69      160.32      6.62 o
  -1 -15   4      179.58      175.37      5.82 o
   0 -15   4      177.09      188.21      7.22 o
   1 -15   4      465.78      433.02     14.25 o
   2 -15   4      123.93      105.74      5.42 o
   3 -15   4       65.19       77.86      5.02 o
   4 -15   4        7.50       19.06      3.81 o
   5 -15   4      171.68      177.38      8.23 o
  -7 -14   4        5.83       18.26      3.81 o
  -6 -14   4        2.61        0.00      2.41 o
  -5 -14   4       54.91       51.77      4.21 o
  -4 -14   4        1.83       10.44      2.41 o
  -3 -14   4       21.20       36.72      3.21 o
  -1 -14   4       94.39      105.74      4.01 o
   0 -14   4      513.52      480.78     15.05 o
   1 -14   4      739.59      716.74     22.48 o
   2 -14   4      330.20      311.21     10.84 o
   3 -14   4       88.23       98.73      5.42 o
   4 -14   4       94.30       87.90      5.82 o
   5 -14   4       52.83       80.87      6.02 o
  -7 -13   4      107.87       99.33      6.62 o
  -6 -13   4       12.75       17.66      3.21 o
  -5 -13   4      286.73      272.10     10.64 o
  -4 -13   4      271.85      265.68      9.63 o
  -3 -13   4      388.31      421.78     14.25 o
   0 -13   4       53.11       69.03      3.61 o
   1 -13   4       83.79       74.25      4.21 o
   2 -13   4      433.26      455.49     14.85 o
   3 -13   4        3.30       14.65      3.01 o
   4 -13   4       60.43       53.78      4.82 o
   5 -13   4       20.55       27.49      4.21 o
  -7 -12   4        8.62       13.65      3.41 o
  -6 -12   4       77.76       73.45      5.42 o
  -5 -12   4       67.07       67.63      4.62 o
  -4 -12   4       47.72       63.41      4.21 o
  -3 -12   4      539.17      557.82     18.06 o
   0 -12   4      356.21      416.36     13.24 o
   1 -12   4       41.80       56.39      3.81 o
   2 -12   4       28.96       32.71      3.21 o
   3 -12   4      104.84       94.32      5.22 o
   4 -12   4       24.89       24.88      3.81 o
   5 -12   4       19.48       32.31      4.41 o
  -7 -11   4       29.48       34.11      4.41 o
  -6 -11   4       28.06       32.11      3.61 o
  -5 -11   4       76.23       66.62      4.62 o
  -4 -11   4      805.62      766.10     24.28 o
  -3 -11   4      550.71      573.67     18.46 o
   0 -11   4     1243.15     1293.04     38.13 o
   1 -11   4     1436.97     1357.03     40.74 o
   2 -11   4      121.18      127.61      6.02 o
   3 -11   4      160.84      153.10      6.82 o
   4 -11   4       62.58       57.39      4.82 o
   5 -11   4       22.32       27.49      4.21 o
  -8 -10   4       12.95       12.44      3.81 o
  -7 -10   4        3.26        9.83      3.41 o
  -6 -10   4        6.67        7.47      1.83 o
  -5 -10   4       27.81       24.28      3.01 o
  -4 -10   4      271.83      309.00     10.64 o
  -3 -10   4      951.95      957.33     29.70 o
   0 -10   4       11.73       16.66      2.01 o
   1 -10   4      293.49      340.51     11.04 o
   2 -10   4      558.90      573.27     18.46 o
   3 -10   4      175.09      174.91      8.53 o
   4 -10   4      137.82      122.19      6.42 o
   5 -10   4       25.46       29.90      4.41 o
   6 -10   4        2.64        1.20      4.21 o
  -8  -9   4       23.70       21.67      4.21 o
  -7  -9   4       35.25       42.94      4.82 o
  -6  -9   4       16.65       23.55      3.91 o
  -5  -9   4      118.39      113.96      5.62 o
  -4  -9   4      525.50      494.02     16.05 o
  -3  -9   4      472.40      459.71     15.05 o
  -1  -9   4     1838.42     1843.23     54.99 o
   0  -9   4     1300.65     1461.18     42.14 o
   1  -9   4     1481.17     1506.72     44.75 o
   2  -9   4      320.25      324.25     11.24 o
   3  -9   4      110.18      110.64      3.27 o
   4  -9   4       14.95       22.53      2.00 o
   5  -9   4       10.33       10.44      3.61 o
   6  -9   4       27.70       31.51      5.22 o
  -8  -8   4       10.06       11.04      3.81 o
  -7  -8   4       28.15       42.54      4.62 o
  -6  -8   4       35.05       42.67      2.09 o
  -5  -8   4      294.56      253.10      6.02 o
  -4  -8   4      104.59      110.15      5.02 o
  -3  -8   4      483.02      468.54     15.25 o
  -1  -8   4     2289.97     2559.77     73.05 o
   0  -8   4      441.47      517.08     16.46 o
   1  -8   4      128.41      149.68      5.62 o
   2  -8   4        3.87        9.23      2.41 o
   3  -8   4       32.32       44.95      2.22 o
   4  -8   4        1.90        9.14      2.61 o
   5  -8   4       25.69       30.10      4.41 o
   6  -8   4       14.29       20.47      4.62 o
  -8  -7   4        6.37       12.84      3.81 o
  -7  -7   4       57.69       67.44      3.37 o
  -6  -7   4      125.79      117.94      3.16 o
  -5  -7   4      393.25      354.39      8.11 o
  -4  -7   4       80.34       75.25      4.01 o
  -3  -7   4      151.02      156.71      6.02 o
  -1  -7   4      342.49      386.06     12.24 o
   0  -7   4      213.94      190.02      6.42 o
   1  -7   4      131.40      156.71      5.82 o
   2  -7   4      210.11      199.00      4.77 o
   3  -7   4      128.19      150.31      4.14 o
   4  -7   4      174.04      159.80      4.66 o
   5  -7   4       11.11       19.47      3.81 o
   6  -7   4        5.34       10.03      4.62 o
  -8  -6   4        8.25       11.44      3.81 o
  -7  -6   4       13.03       18.49      2.22 o
  -6  -6   4      113.72       87.16      2.74 o
  -5  -6   4       17.57       27.02      1.74 o
  -4  -6   4      136.79      135.39      3.42 o
  -3  -6   4      138.31      156.11      5.82 o
  -1  -6   4      421.91      427.20     13.45 o
   0  -6   4       10.60        6.62      1.40 o
   1  -6   4     1014.08      976.59     29.10 o
   2  -6   4      536.53      508.01     11.06 o
   3  -6   4      879.69      861.86     17.95 o
   4  -6   4      168.03      165.94      5.92 o
   5  -6   4       22.20       37.53      4.62 o
   6  -6   4        1.54        0.00      4.01 o
  -8  -5   4       16.51       13.85      3.81 o
  -7  -5   4       17.10       16.83      2.22 o
  -6  -5   4       16.77       24.73      2.26 o
  -5  -5   4       13.89       17.99      1.54 o
  -4  -5   4       41.02       55.25      1.93 o
  -3  -5   4       77.93       81.68      3.61 o
  -1  -5   4      389.06      399.51     12.64 o
   0  -5   4       64.76       69.84      3.21 o
   1  -5   4      639.55      684.65     20.47 o
   2  -5   4      704.03      678.73     20.37 o
   3  -5   4       47.48       74.85     12.34 o
   4  -5   4      159.01      155.95      4.60 o
   5  -5   4      240.60      221.93      9.43 o
   6  -5   4        5.33        7.83      4.41 o
  -8  -4   4        0.05        0.00      3.21 o
  -7  -4   4       27.28       28.02      2.40 o
  -6  -4   4        0.55        6.69      1.58 o
  -5  -4   4      172.86      155.76      4.09 o
  -4  -4   4       97.23      111.52      5.12 o
  -3  -4   4       48.58       84.89      3.61 o
  -1  -4   4      812.84      859.62     25.69 o
   0  -4   4      226.21      252.63      8.23 o
   1  -4   4     1173.17     1092.98     32.31 o
   2  -4   4      436.92      429.98      9.43 o
   3  -4   4      454.78      474.40     19.57 o
   4  -4   4       38.60       45.39      3.91 o
   5  -4   4      100.89      109.95      6.42 o
   6  -4   4       77.33       67.03      6.22 o
  -8  -3   4        0.58        1.40      3.41 o
  -7  -3   4       42.60       45.18      2.41 o
  -6  -3   4      130.45      111.56      3.11 o
  -5  -3   4       77.15       77.75      2.62 o
  -4  -3   4      483.69      472.83     10.33 o
  -3  -3   4      586.23      563.90     11.90 o
  -1  -3   4      113.66      136.04      4.62 o
   0  -3   4      202.62      262.87      8.23 o
   1  -3   4      317.06      338.57      7.93 o
   2  -3   4      429.63      421.48      9.15 o
   3  -3   4      242.46      270.88      6.60 o
   4  -3   4       89.72       74.49      4.92 o
   5  -3   4       27.69       33.91      4.21 o
   6  -3   4       23.89       32.91      5.22 o
  -8  -2   4        0.69        0.49      2.20 o
  -7  -2   4       12.18       14.79      1.81 o
  -6  -2   4      158.30      162.87      3.89 o
  -5  -2   4      111.25       99.70      3.11 o
  -4  -2   4      177.72      182.08      8.33 o
  -3  -2   4      225.43      203.81      4.74 o
  -2  -2   4      545.06      567.65     16.86 o
  -1  -2   4     1221.15     1271.36     38.13 o
   0  -2   4      353.09      333.68     10.44 o
   1  -2   4       49.29       65.08      2.91 o
   2  -2   4      189.88      187.31      4.53 o
   3  -2   4      356.84      343.92      8.02 o
   4  -2   4       48.45       46.40      2.68 o
   5  -2   4        2.72       11.05      2.22 o
   6  -2   4        0.37        6.82      4.41 o
  -8  -1   4        3.20        0.47      2.26 o
  -7  -1   4       37.11       37.36      2.18 o
  -6  -1   4       82.17       88.28      2.77 o
  -5  -1   4      120.56      113.54      3.33 o
  -4  -1   4      661.95      655.97     17.86 o
  -3  -1   4      243.91      255.00     11.34 o
  -2  -1   4     2913.35     2770.05     57.13 o
  -1  -1   4     5040.56     5338.25    148.28 o
   0  -1   4      692.44      698.33     14.33 o
   1  -1   4      944.96      854.85     17.52 o
   2  -1   4      322.37      309.67      6.88 o
   3  -1   4      343.35      333.38      7.80 o
   4  -1   4       29.71       29.70      2.31 o
   5  -1   4       88.04       90.94      4.03 o
   6  -1   4        7.09       14.45      4.41 o
  -8   0   4        0.15        0.00      2.20 o
  -7   0   4       11.49        7.40      1.56 o
  -6   0   4        4.88       10.93      2.05 o
  -5   0   4       19.10       28.27      3.61 o
  -4   0   4      431.51      458.14     12.04 o
  -3   0   4     2739.92     2568.11     65.81 o
  -2   0   4      918.88      892.40     20.56 o
  -1   0   4       31.67       64.84      1.56 o
   0   0   4      535.74      566.36     11.71 o
   1   0   4      185.13      189.46      4.39 o
   2   0   4       70.09       64.22      2.26 o
   3   0   4       76.47       95.14      3.31 o
   4   0   4        2.95        5.84      1.74 o
   5   0   4       53.17       43.95      4.62 o
   6   0   4       98.11       79.87      6.82 o
  -8   1   4        3.52        6.00      2.48 o
  -7   1   4       37.45       41.21      4.18 o
  -6   1   4       83.97       89.16      2.79 o
  -5   1   4      116.85      107.62      3.91 o
  -4   1   4      660.11      662.82     15.55 o
  -3   1   4      251.60      253.48      9.93 o
  -2   1   4     2921.14     2760.10     57.21 o
  -1   1   4     5018.18     5151.82    107.83 o
   0   1   4      682.36      686.99     14.33 o
   1   1   4      914.56      837.46     22.98 o
   2   1   4      303.76      285.90      6.74 o
   3   1   4      338.88      326.86      7.80 o
   4   1   4       27.60       26.69      2.31 o
   5   1   4       88.60       82.68      6.02 o
   6   1   4        7.22       14.88      2.89 o
  -8   2   4        0.61        2.26      2.41 o
  -7   2   4       11.97       16.16      2.34 o
  -6   2   4      152.71      158.15      6.57 o
  -5   2   4      115.43      106.33      3.12 o
  -4   2   4      175.81      177.05      8.13 o
  -3   2   4      231.57      205.25      6.02 o
  -2   2   4      529.34      544.77     11.77 o
  -1   2   4     1241.76     1334.21     21.70 o
   0   2   4      362.92      335.89      7.16 o
   1   2   4       50.98       61.96      2.05 o
   2   2   4      191.47      181.04      4.61 o
   3   2   4      345.02      331.21      7.95 o
   4   2   4       46.98       42.64      3.01 o
   5   2   4        2.30       12.09      2.26 o
   6   2   4        0.27        8.91      2.74 o
  -8   3   4        0.66        0.00      2.26 o
  -7   3   4       42.53       45.75      3.21 o
  -6   3   4      126.54      110.67      4.74 o
  -5   3   4       71.77       68.21      2.25 o
  -4   3   4      484.38      469.97     10.36 o
  -3   3   4      587.87      540.36     16.66 o
  -2   3   4      684.77      728.98     17.26 o
  -1   3   4      113.30      131.71      2.51 o
   0   3   4      200.18      258.15      5.68 o
   1   3   4      315.43      327.19      7.73 o
   2   3   4      426.90      416.51     10.13 o
   3   3   4      244.41      265.95      6.60 o
   4   3   4       93.79       78.57      3.47 o
   5   3   4       27.46       37.74      3.03 o
   6   3   4       22.50       33.11      5.02 o
  -8   4   4        0.02        0.76      2.40 o
  -7   4   4       27.19       25.49      2.62 o
  -6   4   4        0.45        4.18      1.26 o
  -5   4   4      167.51      148.63      3.46 o
  -4   4   4       95.19      108.61      2.97 o
  -3   4   4       49.12       73.85      3.21 o
  -2   4   4       84.66       89.12      1.67 o
  -1   4   4      816.66      887.35     22.27 o
   0   4   4      209.84      255.78      5.60 o
   1   4   4     1174.00     1105.25     26.48 o
   2   4   4      432.19      431.60      9.51 o
   3   4   4      448.97      456.11     11.94 o
   4   4   4       36.25       36.71      2.62 o
   5   4   4      102.40      100.78      4.33 o
   6   4   4       77.16       77.40      4.60 o
  -8   5   4       16.40       16.68      2.97 o
  -7   5   4       16.73       15.73      2.91 o
  -6   5   4       15.53       21.77      2.31 o
  -5   5   4       13.85       17.91      2.02 o
  -4   5   4       43.96       53.98      3.01 o
  -3   5   4       81.34       84.22      2.48 o
  -2   5   4      188.37      217.45      3.48 o
  -1   5   4      388.39      420.69      8.79 o
   0   5   4       70.84       80.08      2.11 o
   1   5   4      633.42      674.90     14.26 o
   2   5   4      688.53      672.11     15.55 o
   3   5   4       48.46       69.28      3.41 o
   4   5   4      152.64      138.31      4.61 o
   5   5   4      235.51      218.32      6.66 o
   6   5   4        6.01        9.03      4.41 o
  -8   6   4        8.13       12.13      2.91 o
  -7   6   4       13.45       18.47      2.55 o
  -6   6   4      115.00       93.81      3.68 o
  -5   6   4       16.37       21.32      1.38 o
  -4   6   4      134.92      125.80      5.02 o
  -3   6   4      136.83      149.42      8.03 o
  -2   6   4       21.72       34.09      0.93 o
  -1   6   4      433.73      452.29      9.36 o
   0   6   4        7.64        7.10      0.67 o
   1   6   4     1029.23      984.19     20.36 o
   2   6   4      524.64      522.13     11.28 o
   3   6   4      858.96      823.58     18.09 o
   4   6   4      158.49      160.10      6.52 o
   5   6   4       23.34       40.37      3.11 o
   6   6   4        1.85        1.20      4.21 o
  -8   7   4        6.53        6.21      2.76 o
  -7   7   4       57.68       60.72      3.69 o
  -6   7   4      123.19      119.86      4.25 o
  -5   7   4      393.20      348.78      8.30 o
  -4   7   4       79.60       75.65      3.81 o
  -3   7   4      149.91      156.05      8.23 o
  -2   7   4      520.58      509.44      8.91 o
  -1   7   4      340.80      401.90      8.51 o
   0   7   4      213.60      193.83      6.42 o
   1   7   4      140.34      160.87      3.97 o
   2   7   4      206.35      204.97      5.04 o
   3   7   4      122.57      144.88      4.40 o
   4   7   4      175.06      155.47      4.97 o
   5   7   4       10.46       18.74      3.41 o
   6   7   4        5.63       10.64      4.41 o
  -8   8   4        9.74       23.08      4.62 o
  -7   8   4       28.21       31.31      2.98 o
  -6   8   4       38.56       45.12      4.21 o
  -5   8   4      280.74      247.99      6.31 o
  -4   8   4       99.30      101.32      4.82 o
  -3   8   4      495.24      475.91     10.57 o
  -2   8   4      588.24      546.33      9.56 o
  -1   8   4     2294.35     2529.00     42.33 o
   0   8   4      465.92      563.04     16.46 o
   1   8   4      125.70      145.80      3.74 o
   2   8   4        3.51       10.04      3.21 o
   3   8   4       32.73       44.28      4.82 o
   4   8   4        1.38        9.89      3.81 o
   5   8   4       26.20       25.19      2.89 o
   6   8   4       14.02       12.84      4.62 o
  -8   9   4       22.91       22.40      3.17 o
  -7   9   4       35.62       50.84      5.52 o
  -6   9   4       17.56       22.94      2.41 o
  -5   9   4      122.01      123.25      3.90 o
  -4   9   4      524.49      483.99     15.45 o
  -3   9   4      478.59      462.64     10.35 o
  -2   9   4      246.51      239.70      4.63 o
  -1   9   4     1863.08     1917.50     31.85 o
   0   9   4     1268.51     1426.27     42.14 o
   1   9   4     1488.92     1545.24     45.94 o
   2   9   4      330.24      344.05      9.73 o
   3   9   4      105.89      108.06      3.76 o
   4   9   4       14.45       23.13      2.71 o
   5   9   4       10.08       11.76      2.54 o
   6   9   4       27.39       25.89      5.02 o
  -8  10   4       13.59       14.02      3.11 o
  -7  10   4        2.91       13.79      4.72 o
  -6  10   4        7.22        8.73      2.71 o
  -5  10   4       28.69       33.32      2.27 o
  -4  10   4      276.30      291.96     10.23 o
  -3  10   4      942.53      951.34     16.43 o
  -2  10   4      335.63      337.40      6.65 o
  -1  10   4      378.98      342.12      6.28 o
   0  10   4        9.78        8.23      1.61 o
   1  10   4      294.60      339.44      7.58 o
   2  10   4      556.13      601.66     12.91 o
   3  10   4      177.11      177.04      4.96 o
   4  10   4      135.13      131.64      4.68 o
   5  10   4       25.58       28.03      3.05 o
   6  10   4        3.15        0.00      2.65 o
  -7  11   4       29.77       38.11      3.19 o
  -6  11   4       27.48       29.75      4.31 o
  -5  11   4       78.46       77.51      4.21 o
  -4  11   4      789.50      756.16     16.24 o
  -3  11   4      541.00      566.79     10.14 o
  -2  11   4     1260.55     1211.94     20.67 o
  -1  11   4      979.11      903.41     15.54 o
   0  11   4     1236.42     1310.28     38.13 o
   1  11   4     1425.33     1403.74     38.83 o
   2  11   4      131.28      137.74      3.97 o
   3  11   4      161.28      152.82      4.53 o
   4  11   4       59.29       56.63      3.41 o
   5  11   4       23.19       27.81      3.05 o
  -7  12   4        8.89       19.47      4.01 o
  -6  12   4       81.40       81.06      3.68 o
  -5  12   4       60.83       69.22      3.11 o
  -4  12   4       47.06       64.30      2.65 o
  -3  12   4      529.18      552.74     11.05 o
  -2  12   4      373.43      346.70      6.48 o
  -1  12   4      150.12      152.92      3.27 o
   0  12   4      360.53      421.78     13.24 o
   1  12   4       42.74       51.12      2.07 o
   2  12   4       29.25       29.70      2.31 o
   3  12   4      107.87       89.73      3.91 o
   4  12   4       23.83       22.41      2.62 o
   5  12   4       19.76       24.51      3.03 o
  -7  13   4      108.27       97.13      4.75 o
  -6  13   4       12.49       14.87      2.26 o
  -5  13   4      293.82      285.46     11.74 o
  -4  13   4      260.45      244.91      6.16 o
  -3  13   4      393.88      421.69      7.86 o
  -2  13   4       13.66       32.34      1.58 o
  -1  13   4      250.00      246.63      4.86 o
   0  13   4       53.14       63.82      3.61 o
   1  13   4       87.68       82.45      2.55 o
   2  13   4      435.57      459.63     10.36 o
   3  13   4        2.93        6.08      1.77 o
   4  13   4       58.23       55.70      3.33 o
   5  13   4       21.83       28.25      3.25 o
  -7  14   4        6.33       19.48      2.83 o
  -6  14   4        2.37        4.20      2.11 o
  -5  14   4       57.63       57.89      4.62 o
  -4  14   4        1.59        8.28      1.61 o
  -3  14   4       22.19       39.55      2.18 o
  -2  14   4      181.94      177.30      3.82 o
  -1  14   4       95.40      111.17      2.69 o
   0  14   4      514.72      486.60     15.25 o
   1  14   4      735.27      740.20     22.38 o
   2  14   4      324.62      306.36      7.44 o
   3  14   4       91.96       84.41      3.54 o
   4  14   4       95.21       87.41      4.12 o
   5  14   4       51.86       68.26      4.26 o
  -7  15   4       36.94       35.34      3.46 o
  -6  15   4       42.85       48.80      3.17 o
  -5  15   4       42.02       40.94      2.54 o
  -4  15   4      385.29      354.73      8.22 o
  -3  15   4      150.49      157.77      3.70 o
  -2  15   4        2.80        5.04      1.04 o
  -1  15   4      179.76      169.38      3.74 o
   0  15   4      182.04      196.00      5.18 o
   1  15   4      457.99      436.91      9.70 o
   2  15   4      131.84      118.02      3.74 o
   3  15   4       63.58       66.94      3.26 o
   4  15   4        8.71       13.35      3.51 o
   5  15   4      170.80      151.27      6.16 o
  -7  16   4       20.02       37.73      5.22 o
  -6  16   4        7.68        6.08      2.26 o
  -5  16   4       11.53       22.81      2.31 o
  -4  16   4       27.76       26.87      1.93 o
  -3  16   4      245.11      230.71      4.05 o
  -2  16   4       56.02       48.19      1.96 o
  -1  16   4       50.05       38.50      1.77 o
   0  16   4      517.14      510.86     16.05 o
   1  16   4      184.96      194.41      5.00 o
   2  16   4       68.64       56.13      3.21 o
   3  16   4      193.17      180.16      5.46 o
   4  16   4      113.35      107.40      4.53 o
   5  16   4       17.08       26.84      3.81 o
  -7  17   4       68.77       62.53      4.09 o
  -6  17   4       24.00       29.49      2.80 o
  -5  17   4       22.71       31.32      2.51 o
  -4  17   4      206.41      195.86      5.14 o
  -3  17   4        4.73        5.76      0.96 o
  -2  17   4       19.43       28.44      1.65 o
  -1  17   4      616.76      558.69     10.26 o
   0  17   4      223.80      207.67      5.53 o
   1  17   4      839.36      819.09     17.23 o
   2  17   4       33.41       38.46      2.61 o
   3  17   4      133.73      124.15      4.47 o
   4  17   4       63.32       67.25      4.11 o
   5  17   4       21.84       26.88      3.33 o
  -7  18   4        0.24        7.83      4.41 o
  -6  18   4       28.26       34.66      5.52 o
  -5  18   4       96.49       81.97      3.51 o
  -4  18   4       86.15       84.79      3.13 o
  -3  18   4      342.34      324.64      5.46 o
  -2  18   4      226.53      227.34      4.90 o
  -1  18   4       49.14       44.90      2.04 o
   0  18   4      407.61      387.51      9.43 o
   1  18   4      158.92      160.54      4.43 o
   2  18   4      123.56      121.09      4.00 o
   3  18   4       54.14       60.70      3.37 o
   4  18   4       61.03       58.19      3.76 o
   5  18   4       12.96       14.10      3.05 o
  -7  19   4        7.90        7.77      3.31 o
  -6  19   4       33.63       30.98      2.89 o
  -5  19   4       66.04       75.88      3.51 o
  -4  19   4       85.79       74.93      3.13 o
  -3  19   4      136.37      132.72      2.86 o
  -2  19   4      365.40      327.61      6.60 o
  -1  19   4      456.41      437.67      8.33 o
   0  19   4      124.34      124.48      6.02 o
   1  19   4      180.72      176.48      4.77 o
   2  19   4      212.00      189.35      5.42 o
   3  19   4      147.63      147.02      6.32 o
   4  19   4        5.14        9.55      2.54 o
   5  19   4       14.74       13.34      3.05 o
  -7  20   4        8.74        9.83      4.82 o
  -6  20   4        4.09        7.08      2.36 o
  -5  20   4        5.20       10.54      2.11 o
  -4  20   4       12.71       14.72      1.82 o
  -3  20   4      170.89      159.17      3.56 o
  -2  20   4      280.23      264.61      5.63 o
  -1  20   4      147.84      139.05      3.59 o
   0  20   4      403.95      385.14     11.44 o
   1  20   4        7.89       15.16      1.45 o
   2  20   4       25.87       25.67      2.61 o
   3  20   4        5.15       13.48      2.34 o
   4  20   4       40.65       44.64      3.62 o
   5  20   4       13.16        8.40      4.72 o
  -6  21   4       10.32       13.21      3.11 o
  -5  21   4       10.21       12.22      2.11 o
  -4  21   4       49.78       50.87      2.39 o
  -3  21   4       59.51       67.57      3.06 o
  -2  21   4      115.50      122.19      3.44 o
  -1  21   4     1061.96      978.40     17.35 o
   0  21   4      424.33      441.76     10.71 o
   1  21   4       46.50       46.20      2.06 o
   2  21   4       34.61       38.00      2.60 o
   3  21   4       39.15       50.22      3.33 o
   4  21   4       51.20       51.77      5.22 o
  -6  22   4       61.94       66.75      4.21 o
  -5  22   4       38.30       32.97      2.70 o
  -4  22   4       10.91       11.72      1.82 o
  -3  22   4       37.72       32.82      1.83 o
  -2  22   4       98.09       93.42      3.05 o
  -1  22   4       77.49       84.37      2.86 o
   0  22   4       15.35       15.39      3.11 o
   1  22   4       11.45       13.07      1.50 o
   2  22   4        4.50        5.50      1.97 o
   3  22   4       36.75       36.31      3.05 o
   4  22   4        6.79        8.30      2.76 o
  -6  23   4       43.09       39.59      3.28 o
  -5  23   4       25.83       34.93      4.82 o
  -4  23   4       75.21       72.49      3.61 o
  -3  23   4       50.93       46.15      2.34 o
  -2  23   4      161.31      148.37      5.72 o
  -1  23   4      101.57      108.75      3.24 o
   0  23   4        8.92        6.53      1.83 o
   1  23   4       26.78       32.04      2.26 o
   2  23   4       62.12       65.13      4.21 o
   3  23   4       41.74       51.01      5.32 o
   4  23   4        9.62        6.42      2.84 o
  -6  24   4        7.42        8.90      2.71 o
  -5  24   4       29.15       30.44      2.70 o
  -4  24   4       12.98       11.73      2.61 o
  -3  24   4       27.55       21.62      1.85 o
  -2  24   4       14.04       11.64      3.01 o
  -1  24   4        2.73        5.82      2.81 o
   0  24   4       51.35       54.18      4.41 o
   1  24   4       24.51       26.03      2.22 o
   2  24   4       68.69       58.21      4.82 o
   3  24   4      111.73      111.68      4.94 o
   4  24   4        2.10        1.51      2.70 o
  -6  25   4        0.42        2.50      2.60 o
  -5  25   4        0.97        0.11      2.02 o
  -4  25   4        2.69        1.44      1.67 o
  -3  25   4        3.67        2.41      2.81 o
  -2  25   4        7.77        7.02      2.81 o
  -1  25   4       66.30       58.80      4.62 o
   0  25   4        1.12        0.00      2.61 o
   1  25   4       44.31       39.92      2.55 o
   2  25   4       34.37       31.82      2.83 o
   3  25   4       14.30       22.18      2.98 o
   4  25   4       54.36       54.27      4.26 o
  -5  26   4       25.14       25.83      4.92 o
  -4  26   4       25.95       20.80      2.26 o
  -3  26   4       26.03       20.47      3.61 o
  -2  26   4       54.56       46.96      4.41 o
  -1  26   4       52.75       48.56      4.62 o
   0  26   4       36.24       37.93      4.21 o
   1  26   4       61.33       63.61      5.22 o
   2  26   4       74.95       73.23      3.85 o
   3  26   4      101.58       92.48      4.74 o
  -5  27   4       28.71       32.67      3.08 o
  -4  27   4       55.42       56.71      3.28 o
  -3  27   4        2.77        1.40      3.01 o
  -2  27   4       45.78       37.93      4.21 o
  -1  27   4        1.09        0.00      2.81 o
   0  27   4        5.53        2.61      3.01 o
   1  27   4       28.01       30.90      4.21 o
   2  27   4        5.98        8.72      3.61 o
   3  27   4       13.47       22.51      3.12 o
  -5  28   4       15.76        9.23      4.41 o
  -4  28   4       24.44       27.42      2.64 o
  -3  28   4       70.73       67.03      5.42 o
  -2  28   4       65.13       46.96      4.82 o
  -1  28   4       86.26       66.02      5.42 o
   0  28   4        3.38        4.01      3.21 o
   1  28   4       22.11       22.07      4.21 o
   2  28   4        8.39        9.75      2.54 o
   3  28   4       48.75       56.11      7.32 o
  -5  29   4       29.47       30.70      5.42 o
  -4  29   4       23.87       26.89      4.82 o
  -3  29   4       35.25       41.34      4.82 o
  -2  29   4       35.43       33.31      4.41 o
  -1  29   4       53.59       52.38      5.02 o
   0  29   4       59.48       62.21      5.62 o
   1  29   4       91.07       93.31      6.42 o
   2  29   4       75.96       75.07      4.19 o
   3  29   4        0.91        3.81      3.81 o
  -4  30   4        0.12        1.61      4.01 o
  -3  30   4       50.22       53.58      5.42 o
  -2  30   4       28.46       23.48      4.41 o
  -1  30   4        6.04        5.82      3.61 o
   0  30   4       10.71        9.03      3.81 o
   1  30   4       39.93       37.53      4.82 o
   2  30   4       39.62       40.14      5.42 o
  -4  31   4      100.18       76.26      7.02 o
  -3  31   4       21.22       15.45      4.21 o
  -2  31   4       22.09       22.88      4.62 o
  -1  31   4       72.87       76.26      6.22 o
   0  31   4      125.89      129.42      7.63 o
   1  31   4       19.69       22.28      4.41 o
   2  31   4       28.04       23.88      4.62 o
  -3  32   4       27.41       28.09      4.62 o
  -2  32   4       22.75       19.67      4.62 o
  -1  32   4       14.17       18.06      4.41 o
   0  32   4       12.20       13.65      4.21 o
   1  32   4       18.97       22.28      4.41 o
   2  32   4        1.15        2.61      3.81 o
  -3  33   4       24.91       28.50      4.82 o
  -2  33   4       27.48       21.27      4.62 o
  -1  33   4       49.82       40.94      5.22 o
   0  33   4        0.99        6.42      4.21 o
   1  33   4        1.37        3.01      3.81 o
  -2  34   4        4.37        4.21      4.01 o
  -1  34   4        4.47        1.61      3.61 o
   0  34   4       24.47       20.47      4.82 o
  -1  35   4        5.85       18.26      4.41 o
   1 -26   5        3.74        5.82      3.01 o
   3 -26   5        3.62       11.84      5.02 o
   0 -25   5       57.50       55.79      4.21 o
   1 -25   5       65.29       73.05      5.02 o
   3 -25   5       46.56       53.78      5.82 o
  -6 -24   5       22.01       22.07      4.01 o
  -1 -24   5        4.25        7.43      2.21 o
   0 -24   5       93.88       94.92      4.82 o
   1 -24   5      126.63      124.60      6.22 o
   2 -24   5      138.56      158.51      8.23 o
   3 -24   5        1.61        7.83      4.62 o
  -6 -23   5        2.03        4.82      3.41 o
  -1 -23   5        1.53        5.82      1.81 o
   0 -23   5       82.75       82.28      4.41 o
   1 -23   5        9.28       12.44      3.01 o
   2 -23   5       70.01       68.43      6.02 o
   3 -23   5       58.30       62.81      5.62 o
  -6 -22   5        9.33        9.23      3.41 o
  -1 -22   5       13.02       15.25      2.01 o
   0 -22   5       84.69       95.52      4.82 o
   2 -22   5       17.26       19.67      4.01 o
   3 -22   5        5.48       14.05      4.41 o
   4 -22   5        4.19       12.44      4.62 o
  -6 -21   5       42.84       42.94      4.41 o
  -1 -21   5       28.74       31.10      2.61 o
   0 -21   5        1.01        5.42      2.21 o
   1 -21   5       55.88       55.79      4.82 o
   2 -21   5       92.79       88.10      6.02 o
   3 -21   5       84.55       75.05      6.22 o
   4 -21   5        4.37        3.01      4.62 o
  -6 -20   5       11.49       11.24      3.41 o
  -1 -20   5      337.77      326.26     10.44 o
   0 -20   5      140.40      141.26      6.02 o
   1 -20   5       82.42       86.89      5.42 o
   2 -20   5        7.81       11.24      3.61 o
   3 -20   5        3.75        1.20      3.81 o
   4 -20   5       59.95       61.81      6.02 o
  -7 -19   5        2.26        0.60      3.41 o
  -6 -19   5       16.29       11.64      3.41 o
  -1 -19   5      133.68      135.04      5.22 o
   1 -19   5       40.67       42.94      4.01 o
   2 -19   5       15.57       25.29      4.01 o
   3 -19   5        5.01       12.04      4.01 o
   4 -19   5       16.42       26.49      4.82 o
  -7 -18   5        0.67        0.60      3.21 o
  -1 -18   5      272.87      289.56      9.23 o
   1 -18   5      104.55       92.71      5.62 o
   2 -18   5       12.23       18.46      3.81 o
   3 -18   5       82.72       87.90      6.22 o
   4 -18   5       53.76       59.60      5.62 o
  -7 -17   5        6.97        6.82      3.41 o
  -4 -17   5       60.47       60.00      4.62 o
  -1 -17   5      526.17      543.37     16.46 o
   0 -17   5      106.29      103.93      5.62 o
   1 -17   5       33.51       37.13      4.01 o
   2 -17   5      125.53      129.82      6.82 o
   3 -17   5       91.77      102.12      6.42 o
   4 -17   5       12.50       24.28      4.62 o
  -7 -16   5        2.38        0.00      3.21 o
  -4 -16   5      112.83      128.21      6.22 o
   0 -16   5      232.08      237.18      8.83 o
   1 -16   5       73.36       88.30      5.22 o
   2 -16   5      205.90      222.93      8.83 o
   3 -16   5      111.58      113.76      6.62 o
   4 -16   5      161.85      165.54      8.23 o
   5 -16   5       18.78       19.26      4.82 o
  -7 -15   5        2.62        0.00      3.01 o
  -4 -15   5      229.88      233.77      9.03 o
   0 -15   5       39.12       43.55      3.81 o
   1 -15   5      155.37      161.72      6.82 o
   2 -15   5      434.66      432.22     15.05 o
   3 -15   5      284.08      274.51     10.64 o
   4 -15   5       53.64       87.49      6.22 o
   5 -15   5        8.24       17.86      4.62 o
  -7 -14   5        0.85        3.01      3.21 o
  -5 -14   5       12.33       19.87      3.21 o
  -4 -14   5      339.38      322.85     11.84 o
   0 -14   5      468.07      417.77     13.85 o
   1 -14   5      339.73      382.45     12.64 o
   2 -14   5       78.86      106.54      5.82 o
   3 -14   5        4.99       20.87      3.61 o
   4 -14   5       45.36       72.85      6.02 o
   5 -14   5        9.69       12.04      4.41 o
  -7 -13   5       22.28       29.50      4.21 o
  -5 -13   5        5.98        4.41      2.41 o
  -4 -13   5       29.05       43.75      3.81 o
   0 -13   5      138.29      142.46      5.82 o
   1 -13   5      616.81      637.49     20.47 o
   2 -13   5      762.76      713.12     22.07 o
   3 -13   5       17.08       34.92      4.01 o
   4 -13   5      112.49      121.19      6.82 o
   5 -13   5       36.07       36.52      5.02 o
  -7 -12   5       17.14       18.06      3.81 o
  -5 -12   5       63.77       75.25      4.82 o
  -4 -12   5      174.42      180.79      7.43 o
   0 -12   5      162.64      165.34      6.42 o
   1 -12   5      190.45      245.81      8.83 o
   2 -12   5      103.52      123.80      6.02 o
   3 -12   5      241.52      243.80      9.63 o
   4 -12   5       79.19       82.48      6.02 o
   5 -12   5        2.46        1.61      3.81 o
  -7 -11   5       15.46       13.24      3.41 o
  -5 -11   5      480.99      447.27     15.25 o
  -4 -11   5      464.14      456.90     15.45 o
  -1 -11   5      244.06      276.11      9.23 o
   0 -11   5      729.59      755.87     22.68 o
   1 -11   5        5.04        8.23      2.41 o
   2 -11   5      132.48      122.19      6.02 o
   3 -11   5       40.41       46.96      4.01 o
   4 -11   5       31.67       25.89      4.21 o
   5 -11   5       14.70       14.25      4.41 o
  -7 -10   5        2.52        1.81      2.81 o
  -6 -10   5       25.93       39.33      3.81 o
  -5 -10   5        6.69       25.08      3.01 o
  -4 -10   5      372.51      361.18     12.64 o
  -1 -10   5     1455.01     1447.14     43.35 o
   0 -10   5      447.47      459.71     14.25 o
   1 -10   5        0.00        3.01      2.21 o
   2 -10   5      139.79      123.40      6.02 o
   3 -10   5        5.10        8.83      3.01 o
   4 -10   5        6.65        6.82      3.61 o
   5 -10   5       13.23       18.66      4.41 o
  -8  -9   5        0.62        3.01      3.81 o
  -7  -9   5       16.02       24.88      3.81 o
  -6  -9   5      144.11      140.45      6.82 o
  -5  -9   5       38.02       38.13      3.61 o
  -4  -9   5      192.49      211.29      8.03 o
  -1  -9   5      791.46      780.55     23.48 o
   0  -9   5     1271.85     1187.48     35.32 o
   1  -9   5       82.21       82.68      4.41 o
   2  -9   5       25.77       20.87      3.21 o
   3  -9   5       33.22       32.31      3.81 o
   4  -9   5       11.01        9.83      3.61 o
   5  -9   5       12.90       16.25      4.21 o
  -8  -8   5        0.94        5.02      3.81 o
  -7  -8   5       76.98       62.01      5.42 o
  -6  -8   5       33.53       42.14      4.01 o
  -5  -8   5       70.38       72.44      4.41 o
  -4  -8   5       84.19       85.09      4.21 o
  -1  -8   5      488.99      469.14     14.85 o
   0  -8   5       12.11       17.86      2.21 o
   1  -8   5      605.89      592.74     18.26 o
   2  -8   5      166.87      164.33      7.02 o
   3  -8   5      282.56      262.26      9.83 o
   4  -8   5       85.72       81.68      6.02 o
   5  -8   5       17.15       20.67      4.41 o
  -8  -7   5       43.69       46.36      5.42 o
  -7  -7   5        8.70       11.64      3.21 o
  -6  -7   5       78.98       73.85      4.62 o
  -5  -7   5      103.27      101.12      5.02 o
  -4  -7   5       50.16       53.18      3.41 o
  -1  -7   5      655.52      591.73     18.66 o
   0  -7   5      601.31      534.74     16.66 o
   1  -7   5      377.69      431.82     13.65 o
   2  -7   5      868.76      801.22     24.28 o
   3  -7   5       22.14       27.89      3.41 o
   4  -7   5        5.42       13.65      3.61 o
   5  -7   5       22.14       18.06      4.41 o
  -8  -6   5        7.98       16.25      4.01 o
  -7  -6   5       24.43       17.66      3.61 o
  -6  -6   5       57.39       54.78      4.01 o
  -5  -6   5        0.34        7.22      2.01 o
  -4  -6   5       40.43       49.17      3.21 o
  -1  -6   5      442.75      442.25     13.65 o
   0  -6   5     1534.24     1481.25     44.35 o
   1  -6   5      708.07      700.70     21.07 o
   2  -6   5       97.12      105.94      5.22 o
   3  -6   5       32.40       45.56      4.72 o
   4  -6   5       90.25       81.88      6.02 o
   5  -6   5       64.99       65.82      6.02 o
  -8  -5   5        1.76        5.22      3.61 o
  -7  -5   5        2.76        8.23      1.88 o
  -6  -5   5      144.85      131.39      3.80 o
  -5  -5   5       54.65       45.11      1.97 o
  -4  -5   5       76.35       71.64      3.61 o
  -1  -5   5      473.76      474.76     14.25 o
   0  -5   5      405.72      411.15     13.24 o
   1  -5   5      258.75      269.69      9.03 o
   2  -5   5     1099.00     1070.99     29.50 o
   3  -5   5      605.81      544.21     14.35 o
   4  -5   5       48.59       68.89      3.27 o
   5  -5   5        2.03        5.62      4.01 o
  -8  -4   5        4.08        4.41      3.41 o
  -7  -4   5       94.92       74.73      3.71 o
  -6  -4   5       10.22       14.85      1.63 o
  -5  -4   5       31.80       38.32      1.93 o
  -4  -4   5       45.17       44.98      1.55 o
  -1  -4   5      423.29      471.55     14.05 o
   0  -4   5      912.28      788.38     24.28 o
   1  -4   5      364.98      362.38     11.64 o
   2  -4   5      870.58      803.68     19.06 o
   3  -4   5      218.83      220.32      5.71 o
   4  -4   5      240.74      213.50      9.23 o
   5  -4   5        3.86        6.82      4.01 o
  -8  -3   5       38.31       38.53      5.02 o
  -7  -3   5       27.58       30.55      2.28 o
  -6  -3   5       92.33       80.03      2.97 o
  -5  -3   5      224.60      210.89      8.23 o
  -4  -3   5       23.02       22.21      1.51 o
  -2  -3   5       64.94      109.75      3.81 o
  -1  -3   5     1068.65      998.67     29.70 o
   0  -3   5      294.84      307.20      9.83 o
   1  -3   5       62.29       78.87      4.01 o
   2  -3   5      183.65      187.05      4.66 o
   3  -3   5      570.51      527.75     12.34 o
   4  -3   5       52.02       70.04      5.22 o
   5  -3   5       43.25       43.15      5.02 o
  -8  -2   5       13.01       14.85      3.81 o
  -7  -2   5        8.74       13.89      2.11 o
  -6  -2   5       94.30       88.50      3.11 o
  -5  -2   5       46.31       62.67      2.40 o
  -4  -2   5      287.78      255.65      7.53 o
  -3  -2   5      153.94      170.35      5.62 o
  -2  -2   5      509.98      527.72     16.66 o
  -1  -2   5       11.60       14.25      1.61 o
   0  -2   5      972.88      881.29     25.89 o
   1  -2   5      630.25      623.50     13.19 o
   2  -2   5       92.52       92.27      2.84 o
   3  -2   5       70.34       89.20      3.37 o
   4  -2   5      117.78      124.20      6.62 o
   5  -2   5       56.55       58.20      5.42 o
  -8  -1   5        9.34       10.52      2.48 o
  -7  -1   5       46.32       41.90      2.80 o
  -6  -1   5      124.04      119.98      3.27 o
  -5  -1   5      531.95      493.17     10.92 o
  -4  -1   5      278.13      273.12      6.16 o
  -3  -1   5      750.47      753.00     15.73 o
  -2  -1   5      805.77      811.24     21.37 o
  -1  -1   5      135.15      148.28      4.82 o
   0  -1   5     1170.85     1111.06     31.60 o
   1  -1   5      144.28      136.37      3.61 o
   2  -1   5      168.17      177.00      4.60 o
   3  -1   5      405.94      389.54      9.08 o
   4  -1   5       19.99       33.18      3.21 o
   5  -1   5        6.52        5.42      3.81 o
  -8   0   5       14.08       16.74      2.62 o
  -7   0   5       23.77       29.18      2.46 o
  -6   0   5      110.68      113.55      4.64 o
  -5   0   5      180.92      195.18      4.89 o
  -4   0   5       89.32      105.08      2.91 o
  -3   0   5        4.98       15.18      0.99 o
  -2   0   5      306.16      299.81      5.32 o
  -1   0   5     1847.89     1733.30     28.51 o
   0   0   5      365.00      306.69      5.36 o
   1   0   5      275.35      262.02      7.43 o
   2   0   5       23.98       26.26      1.74 o
   3   0   5       98.78       98.24      3.54 o
   4   0   5      261.05      215.71      9.03 o
   5   0   5        5.51       19.06      4.41 o
  -8   1   5        9.51       15.14      3.21 o
  -7   1   5       45.87       45.27      3.03 o
  -6   1   5      118.21      116.92      4.41 o
  -5   1   5      530.10      485.54     10.85 o
  -4   1   5      276.41      261.82      6.12 o
  -3   1   5      744.94      744.00     17.96 o
  -2   1   5      791.57      781.06     13.54 o
  -1   1   5      126.69      132.96      2.59 o
   0   1   5     1183.74     1134.56     23.06 o
   1   1   5      146.41      135.19      3.47 o
   2   1   5      171.59      181.72      4.92 o
   3   1   5      407.91      389.80     12.94 o
   4   1   5       19.24       26.69      4.01 o
   5   1   5        6.51       14.65      4.21 o
  -8   2   5       12.69       12.86      3.21 o
  -7   2   5        9.96       12.11      2.26 o
  -6   2   5       92.85       89.54      3.63 o
  -5   2   5       47.08       61.69      2.34 o
  -4   2   5      291.20      257.66     11.04 o
  -3   2   5      157.06      163.22      3.97 o
  -2   2   5      512.16      543.04      9.33 o
  -1   2   5       13.73       18.06      0.84 o
   0   2   5      979.35      876.68     18.16 o
   1   2   5      628.48      628.22     13.27 o
   2   2   5       88.08       85.13      4.41 o
   3   2   5       64.86       85.04      3.51 o
   4   2   5      120.75      117.32      4.45 o
   5   2   5       56.64       60.00      5.42 o
  -8   3   5       37.41       42.39      3.47 o
  -7   3   5       28.36       35.15      2.89 o
  -6   3   5       95.82       87.24      3.84 o
  -5   3   5      224.28      205.69      6.22 o
  -4   3   5       21.48       20.39      3.21 o
  -3   3   5      168.16      177.19      4.41 o
  -2   3   5       66.03      112.39      3.19 o
  -1   3   5     1075.87     1015.96     16.76 o
   0   3   5      290.45      310.42      6.81 o
   1   3   5       67.35       90.64      2.62 o
   2   3   5      174.11      182.24      4.82 o
   3   3   5      565.35      515.98     11.78 o
   4   3   5       51.75       61.38      3.46 o
   5   3   5       46.30       44.95      5.22 o
  -8   4   5        4.15        6.05      2.51 o
  -7   4   5       94.23       84.43      4.62 o
  -6   4   5       10.76       15.55      1.82 o
  -5   4   5       30.71       40.49      1.88 o
  -4   4   5       47.56       41.74      2.61 o
  -3   4   5       44.92       35.88      1.56 o
  -2   4   5      429.73      414.65      6.29 o
  -1   4   5      431.51      460.36      7.92 o
   0   4   5      915.97      833.92     16.96 o
   1   4   5      375.34      364.09      8.09 o
   2   4   5      864.57      806.95     17.17 o
   3   4   5      221.34      225.57      8.73 o
   4   4   5      241.20      226.58      6.52 o
   5   4   5        4.52        7.47      2.48 o
  -8   5   5        1.57        5.33      2.62 o
  -7   5   5        2.69        7.94      2.20 o
  -6   5   5      142.19      128.79      5.26 o
  -5   5   5       58.57       50.17      3.21 o
  -4   5   5       76.06       61.01      3.21 o
  -3   5   5       65.51       60.13      2.41 o
  -2   5   5        6.34       23.16      0.87 o
  -1   5   5      468.64      459.87      7.95 o
   0   5   5      405.51      431.26      9.15 o
   1   5   5      256.02      259.12      6.03 o
   2   5   5     1083.82     1055.28     22.28 o
   3   5   5      597.75      543.42     12.20 o
   4   5   5       50.76       66.73      3.66 o
   5   5   5        2.00       12.44      4.01 o
  -8   6   5        7.69        7.83      3.81 o
  -7   6   5       25.43       23.82      2.68 o
  -6   6   5       58.52       58.87      3.11 o
  -5   6   5        0.25        4.21      2.01 o
  -4   6   5       41.74       42.54      2.81 o
  -3   6   5      116.34      134.30      3.62 o
  -2   6   5     1283.74     1308.28     19.04 o
  -1   6   5      426.79      440.13      9.20 o
   0   6   5     1533.01     1544.07     31.22 o
   1   6   5      699.76      689.36     14.69 o
   2   6   5       89.54       97.68      3.26 o
   3   6   5       28.35       42.06      6.12 o
   4   6   5       97.35       96.12      5.82 o
   5   6   5       64.78       74.86      4.31 o
  -8   7   5       43.79       54.38      5.42 o
  -7   7   5        8.40       11.84      3.21 o
  -6   7   5       77.50       78.34      3.54 o
  -5   7   5      103.56       96.32      4.62 o
  -4   7   5       52.34       44.95      3.01 o
  -3   7   5      239.74      233.44      5.67 o
  -2   7   5      149.16      159.22      3.28 o
  -1   7   5      652.21      627.76     17.26 o
   0   7   5      597.78      554.21     16.66 o
   1   7   5      368.90      424.28      9.36 o
   2   7   5      864.85      788.37     16.96 o
   3   7   5       25.36       37.73      3.31 o
   4   7   5        5.54       15.90      4.92 o
   5   7   5       23.34       22.48      2.89 o
  -8   8   5        1.14        1.00      3.81 o
  -7   8   5       75.46       63.64      3.82 o
  -6   8   5       35.80       41.38      4.92 o
  -5   8   5       69.46       74.25      4.21 o
  -4   8   5       83.09       70.64      4.01 o
  -3   8   5      147.38      131.47      3.62 o
  -2   8   5      169.78      186.56      3.78 o
  -1   8   5      491.12      484.34     14.95 o
   0   8   5       12.13       20.32      1.91 o
   1   8   5      600.95      586.50     15.85 o
   2   8   5      171.78      176.31     12.14 o
   3   8   5      273.45      264.95      6.74 o
   4   8   5       87.44       90.58      5.52 o
   5   8   5       17.48       20.12      2.91 o
  -8   9   5        0.70        3.41      3.81 o
  -7   9   5       16.21       24.31      2.76 o
  -6   9   5      143.61      144.79      4.75 o
  -5   9   5       34.45       27.89      3.01 o
  -4   9   5      191.95      203.06      7.63 o
  -3   9   5      931.44      921.03     15.93 o
  -2   9   5     1050.10     1054.62     18.01 o
  -1   9   5      797.58      788.24     16.31 o
   0   9   5     1271.41     1207.15     35.32 o
   1   9   5       83.34       85.34      3.21 o
   2   9   5       26.48       23.68      1.91 o
   3   9   5       31.73       32.23      2.41 o
   4   9   5       10.69        8.94      2.26 o
   5   9   5       12.62       13.41      3.21 o
  -7  10   5        2.40        6.12      2.41 o
  -6  10   5       24.64       33.49      2.71 o
  -5  10   5        4.61       17.86      2.61 o
  -4  10   5      386.11      374.62     12.04 o
  -3  10   5      237.39      244.54      4.90 o
  -2  10   5       71.35      106.78      4.88 o
  -1  10   5     1453.16     1490.45     25.10 o
   0  10   5      453.33      438.84     14.05 o
   1  10   5        0.05        1.25      1.20 o
   2  10   5      139.18      130.65      3.90 o
   3  10   5        4.69        6.62      2.41 o
   4  10   5        7.59        7.83      2.27 o
   5  10   5       13.69       12.04      4.21 o
  -7  11   5       16.35       23.68      4.21 o
  -6  11   5       96.75       95.47      4.92 o
  -5  11   5      476.19      438.93     10.15 o
  -4  11   5      476.85      461.31     14.85 o
  -3  11   5      948.96      924.38     16.05 o
  -2  11   5      827.45      828.43     14.42 o
  -1  11   5      244.31      273.63      5.32 o
   0  11   5      731.53      737.61     22.68 o
   1  11   5        4.18        6.42      1.40 o
   2  11   5      127.38      122.14      3.82 o
   3  11   5       42.97       47.94      2.91 o
   4  11   5       33.01       31.42      2.91 o
   5  11   5       14.95       16.49      2.89 o
  -7  12   5       16.18       23.48      4.21 o
  -6  12   5        7.99        8.83      2.13 o
  -5  12   5       63.37       73.65      3.19 o
  -4  12   5      169.65      173.77      7.02 o
  -3  12   5      125.76      160.26      3.63 o
  -2  12   5      331.01      344.64      6.51 o
  -1  12   5      160.01      171.47      3.74 o
   0  12   5      165.39      163.93      6.42 o
   1  12   5      193.58      230.58      8.33 o
   2  12   5      105.80      113.61      3.74 o
   3  12   5      244.02      246.32      6.66 o
   4  12   5       78.36       80.09      4.12 o
   5  12   5        2.53        3.41      4.01 o
  -7  13   5       22.84       26.54      3.05 o
  -6  13   5       85.96       93.07      4.04 o
  -5  13   5        5.66        7.40      1.74 o
  -4  13   5       27.30       39.73      3.61 o
  -3  13   5      139.26      138.79      3.44 o
  -2  13   5      547.26      523.95      9.49 o
  -1  13   5      466.39      444.86      8.21 o
   0  13   5      136.13      140.05      5.82 o
   1  13   5      627.75      667.76     20.77 o
   2  13   5      758.16      695.88     15.32 o
   3  13   5       16.04       31.94      2.55 o
   4  13   5      111.97      112.00      4.75 o
   5  13   5       36.86       34.32      5.42 o
  -7  14   5        0.58        2.27      2.48 o
  -6  14   5       16.68       19.61      3.01 o
  -5  14   5       11.90       18.23      2.91 o
  -4  14   5      345.05      341.11     11.44 o
  -3  14   5      412.00      396.15      7.56 o
  -2  14   5      230.56      214.76      4.52 o
  -1  14   5      226.51      237.21      4.90 o
   0  14   5      466.21      434.83     13.85 o
   1  14   5      339.18      361.01     18.16 o
   2  14   5       85.44      103.79      3.74 o
   3  14   5        4.40       10.73      2.20 o
   4  14   5       44.96       54.00      3.76 o
   5  14   5       10.48        9.43      4.62 o
  -7  15   5        2.80        6.99      2.60 o
  -6  15   5       61.00       55.02      4.82 o
  -5  15   5      136.52      122.07      4.17 o
  -4  15   5      231.97      223.13      8.63 o
  -3  15   5       59.46       59.71      2.35 o
  -2  15   5      585.45      535.36      9.84 o
  -1  15   5      115.51      123.84      3.17 o
   0  15   5       40.19       43.35      3.61 o
   1  15   5      150.90      162.57      7.22 o
   2  15   5      452.32      462.11     10.42 o
   3  15   5      292.10      277.39      7.44 o
   4  15   5       53.56       71.88      4.52 o
   5  15   5        8.13       13.41      3.11 o
  -7  16   5        2.08        0.80      3.81 o
  -6  16   5        0.60        3.05      2.11 o
  -5  16   5       10.08       12.77      1.93 o
  -4  16   5      114.66      127.98      3.85 o
  -3  16   5       61.25       58.53      2.32 o
  -2  16   5      514.06      475.65      8.87 o
  -1  16   5      931.58      848.18     14.96 o
   0  16   5      236.60      239.79      8.83 o
   1  16   5       73.71       82.46      2.99 o
   2  16   5      207.70      209.87      5.88 o
   3  16   5      110.75      111.92      4.51 o
   4  16   5      164.96      151.90      5.75 o
   5  16   5       18.02       26.44      3.47 o
  -7  17   5        6.33        7.43      4.21 o
  -6  17   5        5.97        6.99      2.31 o
  -5  17   5       77.01       73.90      3.28 o
  -4  17   5       60.21       59.07      2.70 o
  -3  17   5      230.77      209.60      4.67 o
  -2  17   5       43.71       53.80      2.32 o
  -1  17   5      515.26      511.85     11.86 o
   0  17   5      105.82      113.07      3.97 o
   1  17   5       34.53       42.14      2.15 o
   2  17   5      129.97      127.17      5.42 o
   3  17   5       93.32       99.03      6.31 o
   4  17   5       12.03       21.75      5.12 o
  -7  18   5        0.47        2.24      2.65 o
  -6  18   5       11.60       11.73      2.41 o
  -5  18   5       20.00       25.75      2.36 o
  -4  18   5      188.85      167.27      4.71 o
  -3  18   5      223.41      210.59      5.27 o
  -2  18   5       20.82       35.34      1.99 o
  -1  18   5      270.66      267.77      5.67 o
   0  18   5       31.63       33.52      2.41 o
   1  18   5      105.16      104.68      5.21 o
   2  18   5       13.18       20.57      2.17 o
   3  18   5       81.00       94.60      4.31 o
   4  18   5       55.37       61.33      7.02 o
  -7  19   5        2.15        9.23      4.62 o
  -6  19   5       17.76       19.54      2.65 o
  -5  19   5       29.20       36.87      2.60 o
  -4  19   5       22.68       29.26      1.75 o
  -3  19   5      401.82      395.36      7.79 o
  -2  19   5      662.14      602.07     11.10 o
  -1  19   5      138.17      131.12      3.55 o
   0  19   5       57.24       55.11      2.91 o
   1  19   5       39.21       42.76      2.30 o
   2  19   5       15.30       19.79      2.26 o
   3  19   5        5.10       10.48      2.48 o
   4  19   5       16.19       25.16      3.25 o
  -6  20   5       12.13       18.41      3.21 o
  -5  20   5       58.54       56.31      3.23 o
  -4  20   5       93.69       86.49      3.26 o
  -3  20   5       13.79       23.23      2.27 o
  -2  20   5      155.97      170.69      4.17 o
  -1  20   5      349.61      308.86      6.44 o
   0  20   5      145.77      140.44      4.61 o
   1  20   5       79.22       82.79      4.82 o
   2  20   5        7.05       11.05      2.07 o
   3  20   5        3.27        3.55      2.40 o
   4  20   5       61.40       56.47      4.04 o
  -6  21   5       43.74       48.56      5.42 o
  -5  21   5       48.51       47.30      3.13 o
  -4  21   5      135.11      130.00      3.51 o
  -3  21   5      162.62      177.29      5.32 o
  -2  21   5      138.90      157.98      4.82 o
  -1  21   5       27.21       29.47      2.36 o
   0  21   5        1.12        1.61      2.41 o
   1  21   5       55.43       64.62      4.82 o
   2  21   5       91.78       87.84      3.80 o
   3  21   5       87.18       76.09      5.02 o
   4  21   5        4.13        6.75      2.83 o
  -6  22   5        9.25       13.89      2.60 o
  -5  22   5        4.35        6.68      2.07 o
  -4  22   5       58.40       60.43      3.55 o
  -3  22   5      101.10      112.57      4.82 o
  -2  22   5       30.21       28.58      2.48 o
  -1  22   5       11.12       14.25      3.61 o
   0  22   5       86.14       95.52      5.42 o
   1  22   5       19.08       22.48      3.61 o
   2  22   5       16.20       16.71      2.46 o
   3  22   5        5.79       12.97      2.68 o
   4  22   5        4.42        5.42      2.98 o
  -6  23   5        2.41        9.89      2.65 o
  -5  23   5       47.70       62.21      5.62 o
  -4  23   5       16.46       20.27      3.81 o
  -3  23   5       41.69       37.20      2.76 o
  -2  23   5       10.84       13.68      2.41 o
  -1  23   5        1.43        0.00      1.77 o
   0  23   5       81.54       77.06      5.22 o
   1  23   5        7.51       11.84      3.41 o
   2  23   5       72.36       66.96      3.66 o
   3  23   5       58.60       59.51      5.92 o
  -6  24   5       21.52       32.74      3.23 o
  -5  24   5        7.18       10.84      2.19 o
  -4  24   5       13.28       11.64      3.41 o
  -3  24   5       25.66       20.67      3.41 o
  -2  24   5        9.50       14.05      3.21 o
  -1  24   5        5.35        6.12      1.99 o
   0  24   5       96.13       85.29      5.62 o
   1  24   5      125.89      126.41      6.62 o
   2  24   5      139.89      139.54      6.82 o
   3  24   5        1.95        2.59      2.62 o
  -5  25   5       21.59       20.41      2.60 o
  -4  25   5       13.15        8.43      3.61 o
  -3  25   5        0.90        0.00      2.81 o
  -2  25   5       62.60       57.19      4.62 o
  -1  25   5       57.79       51.77      4.62 o
   0  25   5       56.88       48.56      4.62 o
   1  25   5       64.49       74.65      5.82 o
   2  25   5       47.05       67.23      6.02 o
   3  25   5       48.12       47.63      3.81 o
  -5  26   5        4.69        0.00      3.81 o
  -4  26   5       25.91       17.66      4.01 o
  -3  26   5      107.16       84.08      5.62 o
  -2  26   5       38.14       36.12      4.21 o
  -1  26   5       30.23       29.30      4.01 o
   0  26   5      121.06      106.34      6.22 o
   1  26   5        3.37        3.01      3.41 o
   2  26   5       13.17       10.03      4.01 o
   3  26   5        3.93        8.12      4.11 o
  -5  27   5        1.29        6.22      4.21 o
  -4  27   5       27.21       19.67      4.41 o
  -3  27   5        7.98        6.22      3.41 o
  -2  27   5        4.63        2.21      3.21 o
  -1  27   5       45.97       54.18      5.22 o
   0  27   5       85.62       83.68      5.82 o
   1  27   5       19.22       27.49      4.41 o
   2  27   5        5.21        6.42      4.01 o
   3  27   5        5.50       12.57      2.97 o
  -5  28   5       12.36       16.86      4.62 o
  -4  28   5        0.65        1.20      3.81 o
  -3  28   5        1.96        6.02      3.41 o
  -2  28   5       25.04       23.28      4.21 o
  -1  28   5        5.74        1.81      3.41 o
   0  28   5       86.00       72.64      6.02 o
   1  28   5      111.69       96.53      6.62 o
   2  28   5       29.10       20.67      4.41 o
  -4  29   5       28.24       18.86      4.62 o
  -3  29   5       33.88       37.73      4.62 o
  -2  29   5       14.08       13.24      3.81 o
  -1  29   5      104.62      104.73      6.82 o
   0  29   5       36.61       30.90      4.82 o
   1  29   5       14.16       13.85      4.21 o
   2  29   5        0.45        1.61      3.81 o
  -4  30   5       12.72       17.26      4.62 o
  -3  30   5        8.26        4.41      3.81 o
  -2  30   5       11.30        7.83      4.01 o
  -1  30   5       13.27       18.66      4.01 o
   0  30   5       18.37       12.84      4.21 o
   1  30   5        4.05        6.42      3.81 o
   2  30   5       36.40       27.89      5.02 o
  -4  31   5       56.24       54.38      5.82 o
  -3  31   5       33.55       32.51      4.82 o
  -2  31   5       11.73       14.05      4.21 o
  -1  31   5       28.93       28.70      4.41 o
   0  31   5       13.11       11.04      4.41 o
   1  31   5        3.77        7.02      4.01 o
  -3  32   5        3.34        7.43      4.01 o
  -2  32   5        0.19        4.01      4.01 o
  -1  32   5        7.15       11.64      4.01 o
   0  32   5        2.08        8.23      4.01 o
   1  32   5        9.47       12.44      4.41 o
  -2  33   5        2.05        4.41      4.21 o
  -1  33   5        3.61        6.62      3.81 o
   0  33   5        2.27        4.62      4.21 o
   1 -24   6       20.90       20.47      3.61 o
   2 -24   6        9.96       20.87      5.22 o
   3 -24   6        9.26       17.86      5.22 o
   2 -23   6       77.09       81.68      7.02 o
   3 -23   6       47.28       49.17      6.02 o
   0 -22   6       49.56       46.36      3.81 o
   1 -22   6       57.93       69.84      6.02 o
   2 -22   6       22.52       19.26      4.62 o
   3 -22   6       35.04       35.52      5.42 o
  -1 -21   6       61.74       66.02      3.41 o
   1 -21   6       52.20       54.18      5.22 o
   2 -21   6       19.53       16.25      4.21 o
   3 -21   6       29.26       40.54      5.62 o
  -1 -20   6       42.43       45.15      3.01 o
   1 -20   6       36.81       32.91      4.21 o
   2 -20   6       76.92       86.89      6.62 o
   3 -20   6        1.98        9.83      4.62 o
  -1 -19   6        3.97        8.03      2.01 o
   1 -19   6       45.88       55.59      5.02 o
   2 -19   6       16.13       13.04      4.01 o
   3 -19   6       16.56       15.65      4.82 o
  -7 -18   6        9.84        6.22      3.81 o
   0 -18   6      415.24      390.28     13.65 o
   1 -18   6      128.12      135.44      7.02 o
   2 -18   6       98.49       76.66      6.22 o
   3 -18   6      153.97      145.87      8.23 o
   4 -18   6       18.06       20.67      4.82 o
  -7 -17   6        0.61        0.00      3.21 o
   0 -17   6      130.56      128.81      6.42 o
   1 -17   6       64.62       67.63      5.02 o
   2 -17   6       67.27       84.28      5.82 o
   3 -17   6      162.86      191.63      9.03 o
   4 -17   6       33.19       37.73      5.02 o
  -7 -16   6        6.33       11.64      3.81 o
   0 -16   6      151.74      143.26      6.62 o
   1 -16   6       65.55       75.65      5.42 o
   2 -16   6      180.20      171.36      8.23 o
   3 -16   6       23.14       31.10      4.62 o
   4 -16   6        0.78        7.02      4.21 o
  -7 -15   6       30.64       28.90      4.41 o
   0 -15   6      375.71      379.64     13.04 o
   1 -15   6      231.02      217.71      9.03 o
   2 -15   6       10.36       19.67      3.81 o
   3 -15   6       29.26       44.55      5.02 o
   4 -15   6        2.64        8.83      4.21 o
  -7 -14   6        0.29        1.20      3.21 o
  -5 -14   6        5.11        7.63      2.61 o
   0 -14   6       52.71       79.27      4.82 o
   1 -14   6       80.86       81.88      5.42 o
   2 -14   6      181.34      171.96      7.83 o
   3 -14   6       13.28       29.10      4.41 o
   4 -14   6        8.28       10.84      4.41 o
  -7 -13   6        8.72        2.61      3.21 o
  -5 -13   6        7.47        8.63      2.61 o
  -1 -13   6      876.38      878.08     26.09 o
   0 -13   6      145.09      126.41      5.82 o
   1 -13   6       28.63       30.10      3.61 o
   2 -13   6      104.31      103.13      6.02 o
   3 -13   6      216.69      178.18      8.23 o
   4 -13   6       23.59       34.32      4.82 o
  -7 -12   6       16.72       25.29      4.21 o
  -5 -12   6       21.60       25.69      3.21 o
  -1 -12   6      408.35      429.21     13.65 o
   0 -12   6      216.07      229.55      8.63 o
   1 -12   6      122.57      107.74      5.82 o
   2 -12   6       45.78       48.76      4.21 o
   3 -12   6        4.73       23.08      4.01 o
   4 -12   6       64.81       55.59      5.42 o
  -7 -11   6       22.72       24.88      4.21 o
  -5 -11   6      134.31      137.24      6.42 o
  -1 -11   6        1.64        5.82      2.21 o
   0 -11   6      186.83      197.85      7.83 o
   1 -11   6      186.91      172.56      7.02 o
   2 -11   6       93.38       70.84      4.82 o
   3 -11   6       62.40       56.99      5.02 o
   4 -11   6        3.94        6.62      3.81 o
  -7 -10   6        7.11        5.62      3.41 o
  -6 -10   6        6.31       13.04      2.81 o
  -5 -10   6       65.10       63.21      4.21 o
  -1 -10   6        2.43        4.41      2.21 o
   0 -10   6      199.58      215.31      8.03 o
   1 -10   6       13.02       13.85      3.01 o
   2 -10   6      192.31      183.60      7.83 o
   3 -10   6       22.48       26.29      3.81 o
   4 -10   6        2.17        2.41      3.81 o
  -7  -9   6       29.89       28.09      4.01 o
  -6  -9   6      167.54      175.77      7.83 o
  -5  -9   6       78.33       74.65      4.21 o
  -1  -9   6      106.00      109.35      4.82 o
   0  -9   6      132.53      146.07      6.02 o
   1  -9   6      347.83      317.43     11.44 o
   2  -9   6      164.21      147.68      6.62 o
   3  -9   6       65.93       54.99      4.82 o
   4  -9   6       25.05       29.50      4.62 o
   5  -9   6       18.38       20.07      5.02 o
  -7  -8   6       13.50       15.85      3.61 o
  -6  -8   6       64.96       70.04      4.62 o
  -5  -8   6       15.81       22.88      2.61 o
  -1  -8   6      896.27      845.57     25.69 o
   0  -8   6      739.64      722.76     22.88 o
   1  -8   6      261.33      249.82      9.03 o
   2  -8   6       96.63       93.72      5.42 o
   3  -8   6      132.20      122.19      6.62 o
   4  -8   6      107.24      109.75      7.02 o
   5  -8   6       33.18       29.90      5.42 o
  -8  -7   6       12.29        8.03      3.81 o
  -7  -7   6        4.68        5.02      3.01 o
  -6  -7   6       45.07       45.15      4.01 o
  -5  -7   6      108.81      107.74      5.22 o
  -1  -7   6      345.60      379.44     12.64 o
   0  -7   6      303.85      309.60     10.64 o
   1  -7   6      128.38      120.39      5.62 o
   2  -7   6      217.48      207.68      8.23 o
   3  -7   6      163.97      147.88      7.43 o
   4  -7   6      117.43      118.18      7.02 o
   5  -7   6       18.06       20.47      5.02 o
  -8  -6   6        4.07        4.01      3.61 o
  -7  -6   6        8.55        8.43      3.21 o
  -6  -6   6       22.75       25.29      3.01 o
  -5  -6   6      180.15      183.40      7.22 o
  -1  -6   6      314.77      296.98      9.83 o
   0  -6   6      156.88      173.56      6.62 o
   1  -6   6      380.74      376.43     12.24 o
   2  -6   6      729.76      678.83     21.67 o
   3  -6   6       27.02       41.54      4.21 o
   4  -6   6       17.48       29.90      4.41 o
   5  -6   6       23.77       26.69      5.22 o
  -8  -5   6       20.62       17.66      4.21 o
  -7  -5   6        9.56       12.84      3.41 o
  -6  -5   6       15.62       20.87      2.81 o
  -5  -5   6       57.79       55.79      3.41 o
  -2  -5   6       84.02       84.89      3.81 o
  -1  -5   6      375.42      411.95     12.84 o
   0  -5   6     1840.57     1845.44     54.18 o
   1  -5   6      538.57      514.67     17.06 o
   2  -5   6       92.11      125.80      6.02 o
   3  -5   6        3.44       11.84      3.21 o
   4  -5   6       34.49       36.12      4.62 o
   5  -5   6       47.56       37.73      5.42 o
  -8  -4   6        3.45        8.63      3.81 o
  -7  -4   6       17.13        6.82      3.21 o
  -6  -4   6       49.87       49.57      3.81 o
  -5  -4   6       15.34       18.86      2.21 o
  -2  -4   6      307.97      309.00     10.23 o
  -1  -4   6      153.88      149.48      5.42 o
   0  -4   6      636.63      678.63     20.87 o
   1  -4   6       13.96       21.27      2.81 o
   2  -4   6      276.34      277.31     10.03 o
   3  -4   6       44.40       44.75      4.41 o
   4  -4   6       34.01       37.53      4.41 o
   5  -4   6       10.36       16.66      4.82 o
  -8  -3   6       12.59       19.47      4.41 o
  -7  -3   6        0.41        0.40      3.01 o
  -6  -3   6       45.25       38.33      3.41 o
  -5  -3   6       38.78       41.54      3.01 o
  -2  -3   6      453.64      441.25     13.65 o
  -1  -3   6      102.66      111.15      4.41 o
   0  -3   6      163.02      174.37      6.02 o
   1  -3   6      590.96      554.21     17.46 o
   2  -3   6      516.70      467.42     10.47 o
   3  -3   6      197.43      184.80      8.03 o
   4  -3   6      136.45      112.36      7.02 o
   5  -3   6        9.94       21.27      5.02 o
  -8  -2   6        2.72        9.83      4.01 o
  -7  -2   6        0.41        0.00      2.81 o
  -6  -2   6        7.70       17.48      1.63 o
  -5  -2   6       18.26       20.73      1.40 o
  -3  -2   6       32.25       40.94      2.21 o
  -2  -2   6       59.86       64.42      3.01 o
  -1  -2   6      790.12      757.47     22.68 o
   0  -2   6      471.42      439.84     13.45 o
   1  -2   6      480.50      438.66      9.34 o
   2  -2   6      483.02      437.70      9.84 o
   3  -2   6      166.67      142.77      4.43 o
   4  -2   6       24.58       27.49      4.21 o
   5  -2   6       19.72       24.68      5.02 o
  -7  -1   6       10.14       10.84      3.41 o
  -6  -1   6      179.36      182.80      4.82 o
  -5  -1   6      123.32      140.40      3.74 o
  -4  -1   6      347.17      329.27      9.83 o
  -3  -1   6      198.53      200.46      6.82 o
  -2  -1   6      114.41      135.04      5.22 o
  -1  -1   6       22.49       26.89      2.21 o
   0  -1   6      448.49      442.05     13.65 o
   1  -1   6       30.96       27.61      1.61 o
   2  -1   6      248.09      244.69      5.86 o
   3  -1   6       24.59       24.25      2.07 o
   4  -1   6        7.40       10.03      3.61 o
   5  -1   6       39.07       41.14      5.42 o
  -7   0   6        3.20        7.56      2.21 o
  -6   0   6        0.02       12.04      2.21 o
  -5   0   6       59.95       65.83      2.34 o
  -4   0   6      263.97      270.49      8.43 o
  -3   0   6      424.47      377.41      8.22 o
  -2   0   6     1105.51     1036.79     30.30 o
  -1   0   6      377.78      349.14     10.84 o
   0   0   6      106.04       98.37      2.14 o
   1   0   6      106.75      111.36      3.17 o
   2   0   6       38.06       48.80      2.41 o
   3   0   6        2.20        4.41      1.63 o
   4   0   6        5.15        5.62      3.61 o
   5   0   6        3.60       13.24      4.62 o
  -8   1   6       19.73       18.26      4.21 o
  -7   1   6       10.49       10.58      2.21 o
  -6   1   6      181.54      176.87     11.04 o
  -5   1   6      125.20      138.80      3.76 o
  -4   1   6      343.30      321.84     10.03 o
  -3   1   6      204.33      202.13      5.42 o
  -2   1   6      127.90      147.90      2.88 o
  -1   1   6       21.94       26.95      0.97 o
   0   1   6      457.06      435.26      7.57 o
   1   1   6       27.31       25.18      1.63 o
   2   1   6      240.75      228.66      5.88 o
   3   1   6       26.31       25.39      2.22 o
   4   1   6        6.82        5.62      3.61 o
   5   1   6       38.87       42.14      5.42 o
  -7   2   6        0.69        1.19      1.83 o
  -6   2   6        7.56       18.26      2.41 o
  -5   2   6       18.19       19.26      2.01 o
  -4   2   6       81.03       94.12      3.81 o
  -3   2   6       30.77       40.27      1.63 o
  -2   2   6       59.97       65.74      1.61 o
  -1   2   6      792.33      765.47     12.78 o
   0   2   6      471.34      428.47      7.53 o
   1   2   6      457.84      424.09      9.50 o
   2   2   6      498.49      444.25     10.00 o
   3   2   6      171.28      155.66      4.68 o
   4   2   6       24.03       25.15      3.61 o
   5   2   6       19.29       19.06      4.62 o
  -8   3   6       12.98       11.44      4.01 o
  -7   3   6        0.41        1.02      1.78 o
  -6   3   6       45.69       38.53      3.41 o
  -5   3   6       39.44       47.16      3.01 o
  -4   3   6       55.09       61.21      3.01 o
  -3   3   6      113.71       96.92      2.68 o
  -2   3   6      445.09      438.35      6.66 o
  -1   3   6       93.95      107.90      2.32 o
   0   3   6      150.79      155.93      3.45 o
   1   3   6      591.40      565.61     12.13 o
   2   3   6      512.60      480.84     10.71 o
   3   3   6      198.62      191.76      5.45 o
   4   3   6      134.41      124.40      7.02 o
   5   3   6        9.63       14.45      4.82 o
  -7   4   6       17.48       12.36      2.17 o
  -6   4   6       50.66       50.97      3.61 o
  -5   4   6       15.38       19.67      2.21 o
  -4   4   6      128.19      115.37      4.41 o
  -3   4   6      528.15      541.09     11.83 o
  -2   4   6      323.38      318.58      4.93 o
  -1   4   6      148.33      145.61      2.93 o
   0   4   6      638.37      689.88     14.47 o
   1   4   6       11.77       21.21      1.63 o
   2   4   6      275.72      269.78      6.74 o
   3   4   6       45.98       46.76      2.97 o
   4   4   6       33.79       42.17      3.17 o
   5   4   6        9.84       11.24      4.41 o
  -7   5   6        9.17       17.59      2.40 o
  -6   5   6       15.38       20.87      2.81 o
  -5   5   6       57.26       55.99      3.41 o
  -4   5   6       27.13       22.48      2.21 o
  -3   5   6       98.36      110.01      3.11 o
  -2   5   6       82.93       87.33      1.75 o
  -1   5   6      377.68      405.42      7.11 o
   0   5   6     1851.63     1862.74     37.96 o
   1   5   6      558.54      563.58     11.92 o
   2   5   6       88.49      110.96      3.83 o
   3   5   6        3.29        5.74      2.41 o
   4   5   6       34.79       36.07      3.03 o
   5   5   6       46.95       47.76      5.62 o
  -8   6   6        4.20        9.63      3.61 o
  -7   6   6        9.21        6.62      2.81 o
  -6   6   6       22.67       20.87      3.01 o
  -5   6   6      180.61      185.81      6.82 o
  -4   6   6      443.89      387.06     12.24 o
  -3   6   6      217.24      195.56      4.82 o
  -2   6   6      350.74      340.10      5.33 o
  -1   6   6      315.80      299.54      5.40 o
   0   6   6      155.98      168.96      6.72 o
   1   6   6      368.57      363.64      8.37 o
   2   6   6      753.91      701.37     15.18 o
   3   6   6       24.03       36.90      2.76 o
   4   6   6       17.33       26.66      2.83 o
   5   6   6       23.18       30.30      5.22 o
  -8   7   6       12.32       11.48      4.01 o
  -7   7   6        4.94        9.23      3.01 o
  -6   7   6       46.22       49.86      2.97 o
  -5   7   6      111.02      114.77      5.02 o
  -4   7   6      300.54      302.58      7.23 o
  -3   7   6     1183.16     1078.32     22.97 o
  -2   7   6      365.51      368.96      5.76 o
  -1   7   6      351.95      400.06      6.99 o
   0   7   6      304.35      322.58      7.23 o
   1   7   6      133.57      127.07      3.68 o
   2   7   6      211.42      206.23      5.62 o
   3   7   6      166.14      155.46      5.92 o
   4   7   6      116.69      115.17      7.43 o
   5   7   6       17.54       27.89      5.22 o
  -7   8   6       13.15       16.08      2.46 o
  -6   8   6       64.21       65.70      3.37 o
  -5   8   6       15.99       22.28      2.61 o
  -4   8   6      350.51      340.81      8.08 o
  -3   8   6       33.61       42.24      2.13 o
  -2   8   6       97.07      114.07      2.70 o
  -1   8   6      902.55      853.17     17.66 o
   0   8   6      743.96      764.03     15.82 o
   1   8   6      253.46      248.26      6.10 o
   2   8   6       95.67       92.19      3.47 o
   3   8   6      137.66      123.20      4.40 o
   4   8   6      109.32      105.19      5.41 o
  -7   9   6       27.99       38.13      4.21 o
  -6   9   6      169.47      180.39      7.43 o
  -5   9   6       74.29       66.83      4.01 o
  -4   9   6      199.72      232.54      5.95 o
  -3   9   6      429.11      424.23      7.83 o
  -2   9   6      935.14      913.54     15.81 o
  -1   9   6      102.96      112.22      3.33 o
   0   9   6      130.02      147.03      3.80 o
   1   9   6      354.96      332.83      7.66 o
   2   9   6      159.52      151.40      4.47 o
   3   9   6       66.45       63.23      3.33 o
   4   9   6       24.84       30.39      3.21 o
   5   9   6       18.24       25.89      5.02 o
  -7  10   6        7.09        8.63      3.41 o
  -6  10   6        6.49       12.24      2.13 o
  -5  10   6       67.50       68.63      4.21 o
  -4  10   6      549.11      514.20     11.70 o
  -3  10   6      638.27      575.96     10.33 o
  -2  10   6       75.43      105.99      2.74 o
  -1  10   6        2.23        6.68      1.40 o
   0  10   6      195.87      206.68      7.63 o
   1  10   6       14.12       15.48      1.69 o
   2  10   6      191.24      180.66      5.10 o
   3  10   6       21.47       23.46      2.48 o
   4  10   6        2.01        0.09      2.26 o
  -7  11   6       22.64       27.69      4.21 o
  -6  11   6       92.39      100.72      5.62 o
  -5  11   6      138.74      150.09      6.42 o
  -4  11   6      200.84      219.07      5.81 o
  -3  11   6      588.79      577.80     10.41 o
  -2  11   6      139.36      137.72      3.95 o
  -1  11   6        1.53        5.87      1.40 o
   0  11   6      191.41      215.51      7.63 o
   1  11   6      180.16      168.36      5.72 o
   2  11   6       97.90       69.68      3.03 o
   3  11   6       62.73       51.96      3.26 o
   4  11   6        3.68        4.82      3.81 o
  -7  12   6       17.07       32.11      4.41 o
  -6  12   6       48.13       52.78      4.62 o
  -5  12   6       21.59       26.49      3.21 o
  -4  12   6       87.77      107.14      3.69 o
  -3  12   6       95.13      121.96      3.17 o
  -2  12   6      143.28      129.82      3.20 o
  -1  12   6      399.41      420.60      7.91 o
   0  12   6      213.75      226.50      8.23 o
   1  12   6      128.64      116.56      7.63 o
   2  12   6       42.82       41.31      2.62 o
   3  12   6        5.21       13.79      2.91 o
   4  12   6       67.24       61.42      5.02 o
  -7  13   6        8.62        6.12      2.91 o
  -6  13   6       24.70       24.67      2.48 o
  -5  13   6        7.83       12.64      2.81 o
  -4  13   6       49.10       49.41      2.70 o
  -3  13   6      366.60      361.32      7.02 o
  -2  13   6      377.96      404.09      7.64 o
  -1  13   6      865.44      843.37     15.00 o
   0  13   6      150.41      121.59      5.62 o
   1  13   6       27.13       31.14      2.07 o
   2  13   6      109.63       96.00      3.76 o
   3  13   6      213.43      187.26      5.89 o
   4  13   6       23.63       23.47      3.05 o
  -7  14   6        0.23        1.61      3.61 o
  -6  14   6       18.45       20.47      3.61 o
  -5  14   6        5.28        6.42      2.61 o
  -4  14   6       48.51       47.37      2.70 o
  -3  14   6      353.47      371.19      7.23 o
  -2  14   6      280.11      273.90      5.59 o
  -1  14   6      100.96      113.48      3.77 o
   0  14   6       55.39       69.63      4.41 o
   1  14   6       77.85       74.25      2.94 o
   2  14   6      174.47      168.89      5.10 o
   3  14   6       12.35       17.96      2.62 o
   4  14   6        8.60       12.23      6.22 o
  -7  15   6       30.81       36.12      4.82 o
  -6  15   6        0.37        0.40      3.21 o
  -5  15   6        7.54        7.27      1.83 o
  -4  15   6       40.33       38.86      2.55 o
  -3  15   6       28.16       28.55      1.81 o
  -2  15   6      111.58      127.73      3.36 o
  -1  15   6      283.25      270.14      5.59 o
   0  15   6      368.50      376.43     12.84 o
   1  15   6      226.76      220.85      6.72 o
   2  15   6       10.46       14.19      2.11 o
   3  15   6       29.24       35.95      3.19 o
   4  15   6        2.88        2.78      2.62 o
  -7  16   6        6.46       10.23      4.21 o
  -6  16   6       43.56       43.26      3.17 o
  -5  16   6      145.25      134.03      6.62 o
  -4  16   6       64.52       56.49      2.98 o
  -3  16   6      234.67      230.52      5.10 o
  -2  16   6        9.45       12.69      1.62 o
  -1  16   6       43.56       52.67      2.32 o
   0  16   6      156.13      141.46      6.42 o
   1  16   6       64.55       72.37      3.31 o
   2  16   6      176.64      178.94      5.45 o
   3  16   6       23.49       24.46      3.01 o
   4  16   6        0.96        4.01      3.81 o
  -7  17   6        0.66        1.20      4.21 o
  -6  17   6        9.27       10.44      3.81 o
  -5  17   6        0.23        4.62      3.01 o
  -4  17   6       53.50       54.30      3.19 o
  -3  17   6        4.97       12.87      1.54 o
  -2  17   6       79.57       77.66      2.98 o
  -1  17   6       80.08       78.50      2.66 o
   0  17   6      134.87      121.39      6.02 o
   1  17   6       63.49       69.64      7.02 o
   2  17   6       67.83       74.10      7.83 o
   3  17   6      165.76      179.95      5.94 o
   4  17   6       33.43       30.50      5.02 o
  -7  18   6        9.57       10.84      4.62 o
  -6  18   6        6.09        8.12      2.36 o
  -5  18   6        7.39        8.86      1.97 o
  -4  18   6       47.76       57.07      3.33 o
  -3  18   6       22.68       30.33      4.11 o
  -2  18   6      165.14      146.81      3.78 o
  -1  18   6      116.50      102.00      3.13 o
   0  18   6      411.86      403.12     13.85 o
   1  18   6      126.63      138.25      6.62 o
   2  18   6       99.11       86.07      3.80 o
   3  18   6      152.79      140.71      5.62 o
   4  18   6       17.42       21.67      4.82 o
  -6  19   6       29.42       36.12      5.02 o
  -5  19   6       91.04       95.80      4.20 o
  -4  19   6      108.92      107.26      4.26 o
  -3  19   6       24.85       31.13      2.55 o
  -2  19   6       70.94       64.63      3.26 o
  -1  19   6        3.71        9.14      1.84 o
   0  19   6       46.44       51.37      4.41 o
   1  19   6       45.93       50.17      4.62 o
   2  19   6       16.84       17.66      3.81 o
   3  19   6       16.85       17.06      4.21 o
  -6  20   6       32.26       38.90      3.18 o
  -5  20   6       62.34       61.76      5.22 o
  -4  20   6       62.83       75.04      3.83 o
  -3  20   6      219.85      210.28      6.03 o
  -2  20   6      150.12      137.39      7.53 o
  -1  20   6       45.61       44.15      2.91 o
   0  20   6        4.07        3.81      2.81 o
   1  20   6       38.46       34.11      4.01 o
   2  20   6       78.57       83.82      3.88 o
   3  20   6        1.70        3.37      2.62 o
  -6  21   6       51.58       60.96      3.85 o
  -5  21   6       20.17       28.90      4.41 o
  -4  21   6       23.24       31.39      3.81 o
  -3  21   6       55.34       60.32      3.41 o
  -2  21   6       25.99       36.83      2.76 o
  -1  21   6       60.33       54.46      3.26 o
   0  21   6       24.20       28.70      3.81 o
   1  21   6       54.35       58.20      5.02 o
   2  21   6       18.85       13.61      3.31 o
   3  21   6       28.06       40.70      3.60 o
  -6  22   6       21.56       32.31      5.22 o
  -5  22   6        2.36        0.60      3.41 o
  -4  22   6       47.05       47.18      3.25 o
  -3  22   6       19.59       21.99      2.55 o
  -2  22   6       28.38       31.40      4.62 o
  -1  22   6       26.98       36.75      2.84 o
   0  22   6       48.23       48.76      4.62 o
   1  22   6       58.88       70.04      5.22 o
   2  22   6       21.75       26.69      4.21 o
   3  22   6       35.70       34.70      3.47 o
  -6  23   6        8.86        6.74      2.64 o
  -5  23   6       50.40       55.19      5.42 o
  -4  23   6        3.89        6.19      2.26 o
  -3  23   6       61.44       69.80      3.69 o
  -2  23   6       37.22       47.75      3.19 o
  -1  23   6        9.54       11.34      2.20 o
   0  23   6      150.15      143.66      7.22 o
   1  23   6       54.46       58.60      5.22 o
   2  23   6       78.15       71.44      6.22 o
   3  23   6       45.20       49.77      5.82 o
  -5  24   6       18.14       26.29      4.62 o
  -4  24   6       21.65       24.28      4.21 o
  -3  24   6       41.87       48.56      5.12 o
  -2  24   6       62.52       59.91      3.54 o
  -1  24   6       60.85       57.47      3.62 o
   0  24   6       20.78       21.67      4.01 o
   1  24   6       21.79       30.10      4.41 o
   2  24   6        9.73       20.47      4.21 o
   3  24   6        9.20       20.07      4.62 o
  -5  25   6        9.37       10.64      4.21 o
  -4  25   6       26.96       30.50      4.62 o
  -3  25   6       25.13       11.64      3.61 o
  -2  25   6        1.11        0.00      3.21 o
  -1  25   6       75.21       69.23      5.62 o
   0  25   6       61.12       65.82      5.82 o
   1  25   6       65.97       54.58      5.42 o
   2  25   6       11.67       21.67      4.62 o
  -5  26   6       23.30       23.88      5.02 o
  -4  26   6       27.49       27.49      4.62 o
  -3  26   6        2.04        2.61      3.21 o
  -2  26   6        9.81       13.24      3.81 o
  -1  26   6       13.48       18.06      3.81 o
   0  26   6       25.42       25.49      4.41 o
   1  26   6       47.66       46.16      5.42 o
   2  26   6       86.41       86.89      7.02 o
  -5  27   6        3.47        6.62      4.41 o
  -4  27   6        7.24        4.21      4.01 o
  -3  27   6       71.07       57.19      5.42 o
  -2  27   6       46.28       50.97      5.22 o
  -1  27   6       19.49       23.28      4.21 o
   0  27   6       21.05       22.28      4.41 o
   1  27   6       37.50       49.97      5.42 o
   2  27   6        5.83        9.23      4.41 o
  -4  28   6        6.47        0.00      3.81 o
  -3  28   6       14.85       17.86      4.21 o
  -2  28   6       17.91       16.25      4.41 o
  -1  28   6       95.24       83.88      6.42 o
   0  28   6       29.77       20.47      4.41 o
   1  28   6       55.35       44.55      5.42 o
  -4  29   6        0.43        4.41      4.21 o
  -3  29   6        6.95        4.21      3.81 o
  -2  29   6      126.05      118.58      7.43 o
  -1  29   6        6.05        9.63      3.81 o
   0  29   6        2.69        2.81      4.01 o
   1  29   6       34.28       27.69      5.02 o
  -3  30   6       23.82       21.27      4.62 o
  -2  30   6        5.63       12.24      4.21 o
  -1  30   6        0.75        4.41      3.61 o
   0  30   6       56.93       49.37      6.02 o
  -3  31   6       14.97        9.03      4.21 o
  -2  31   6       53.41       54.18      5.82 o
  -1  31   6        5.11        2.81      3.81 o
   0  31   6       28.13       28.90      5.22 o
  -2  32   6        3.57        8.63      4.41 o
  -1  32   6       11.19       15.05      4.41 o
   2 -24   7        2.90       21.27      5.42 o
   2 -23   7       34.53       47.96      6.02 o
   1 -22   7       11.91       19.67      4.62 o
   2 -22   7       16.22       20.87      5.22 o
   1 -21   7       25.52       21.47      4.62 o
   2 -21   7       35.73       46.56      5.62 o
   1 -20   7       16.56       16.46      4.41 o
   2 -20   7       56.63       65.02      6.22 o
   3 -20   7       17.04       23.68      5.42 o
   0 -19   7       35.40       34.52      4.41 o
   1 -19   7       14.55       14.25      4.01 o
   2 -19   7       83.49       93.31      7.22 o
   3 -19   7       19.71       17.26      5.22 o
   0 -18   7      107.63       98.93      6.22 o
   1 -18   7       49.29       48.56      5.02 o
   2 -18   7        1.39        7.43      4.21 o
   3 -18   7       27.37       34.92      5.42 o
   0 -17   7      423.15      409.74     14.25 o
   1 -17   7      101.50       89.70      6.22 o
   2 -17   7       52.65       69.23      6.02 o
   3 -17   7       16.34       22.88      5.02 o
   0 -16   7      191.67      202.86      8.83 o
   1 -16   7       92.45       79.47      6.02 o
   2 -16   7       13.13       19.87      4.21 o
   3 -16   7       52.02       63.61      5.82 o
   0 -15   7       27.15       34.52      4.01 o
   1 -15   7       35.22       33.51      4.21 o
   2 -15   7       27.75       26.49      4.62 o
   3 -15   7       50.39       52.98      5.62 o
  -1 -14   7      215.65      182.80      7.63 o
   0 -14   7      135.95      148.88      6.82 o
   1 -14   7        3.99       18.66      3.61 o
   2 -14   7       12.04       21.67      4.21 o
   3 -14   7       49.54       53.98      5.42 o
  -1 -13   7       33.92       30.10      3.41 o
   0 -13   7      169.76      154.10      7.02 o
   1 -13   7      324.79      325.66     12.04 o
   2 -13   7      153.28      164.13      8.23 o
   3 -13   7       16.91       14.85      4.41 o
  -1 -12   7      112.72      102.93      5.42 o
   0 -12   7       41.78       55.99      4.41 o
   1 -12   7       38.75       35.92      3.81 o
   2 -12   7       36.86       41.34      4.82 o
   3 -12   7        8.37       10.23      4.21 o
   4 -12   7       15.63       14.25      4.62 o
  -1 -11   7      226.36      194.84      7.83 o
   0 -11   7       34.74       52.58      4.41 o
   1 -11   7        1.90        4.01      2.81 o
   2 -11   7       11.53       12.04      3.61 o
   3 -11   7        2.93        0.00      3.41 o
   4 -11   7       35.42       31.31      5.02 o
  -1 -10   7       35.72       43.95      3.41 o
   0 -10   7      325.60      309.40     11.04 o
   1 -10   7       66.66       71.64      5.02 o
   2 -10   7       61.79       70.04      5.22 o
   3 -10   7       17.96       13.04      3.81 o
   4 -10   7        2.32        0.00      3.81 o
  -6  -9   7        8.15       18.06      2.81 o
  -1  -9   7      346.17      335.49     11.84 o
   0  -9   7      128.92      126.00      6.02 o
   1  -9   7       61.20       57.39      4.62 o
   2  -9   7       11.98       14.05      3.61 o
   3  -9   7       24.12       24.48      4.01 o
   4  -9   7       11.12       12.44      4.41 o
  -6  -8   7       46.59       50.77      4.01 o
  -1  -8   7      338.22      328.67     10.84 o
   0  -8   7      136.37      120.39      5.82 o
   1  -8   7      224.68      199.25      8.03 o
   2  -8   7       32.33       31.51      3.81 o
   3  -8   7       61.18       59.00      5.42 o
   4  -8   7       10.85        7.43      4.21 o
  -6  -7   7       38.55       41.34      3.61 o
  -2  -7   7       91.43      112.56      5.02 o
  -1  -7   7        2.96       12.44      2.41 o
   0  -7   7      408.81      374.22     12.64 o
   1  -7   7      624.04      576.48     18.46 o
   2  -7   7      300.49      277.11     10.64 o
   3  -7   7       77.86       78.06      6.02 o
   4  -7   7        4.59        6.42      4.21 o
  -6  -6   7       67.04       66.42      4.21 o
  -2  -6   7       55.39       71.84      3.81 o
  -1  -6   7      677.90      674.61     20.87 o
   0  -6   7      233.72      243.20      8.63 o
   1  -6   7       32.78       37.33      3.61 o
   2  -6   7      101.73      115.17      6.22 o
   3  -6   7       79.75       95.72      6.42 o
   4  -6   7       19.22       31.10      5.02 o
  -6  -5   7       32.58       39.13      3.41 o
  -2  -5   7     1458.32     1325.53     40.74 o
  -1  -5   7      148.26      151.49      6.22 o
   0  -5   7      584.13      549.19     16.86 o
   1  -5   7        4.53       12.04      2.81 o
   2  -5   7        6.10       14.65      3.21 o
   3  -5   7      135.58      122.59      7.02 o
   4  -5   7      125.97      118.38      7.63 o
  -6  -4   7      104.35      114.77      5.22 o
  -3  -4   7       12.46       23.28      1.81 o
  -2  -4   7      229.04      224.94      8.03 o
  -1  -4   7       68.90       72.04      3.81 o
   0  -4   7      140.14      137.44      6.02 o
   1  -4   7      395.24      348.94     12.04 o
   2  -4   7       20.17       34.72      3.81 o
   3  -4   7      184.94      168.15      8.03 o
   4  -4   7       27.49       43.55      5.22 o
  -6  -3   7       18.11       25.49      2.81 o
  -3  -3   7      314.97      305.19     10.03 o
  -2  -3   7       30.94       32.71      2.81 o
  -1  -3   7      179.33      175.57      6.42 o
   0  -3   7      448.52      397.30     13.24 o
   1  -3   7      360.98      336.29     11.44 o
   2  -3   7      341.24      305.99     11.24 o
   3  -3   7       47.07       65.02      5.42 o
   4  -3   7       24.91       27.69      4.82 o
  -8  -2   7        9.39       11.84      3.81 o
  -3  -2   7      675.34      644.11     20.67 o
  -2  -2   7      513.60      494.63     15.25 o
  -1  -2   7      611.13      590.93     17.86 o
   0  -2   7      114.79      123.80      5.22 o
   1  -2   7       18.57       28.50      3.21 o
   2  -2   7       19.63       22.68      3.41 o
   3  -2   7       38.61       35.52      4.21 o
   4  -2   7       20.81       26.89      4.62 o
  -8  -1   7       25.80       33.11      4.82 o
  -3  -1   7      125.64      118.98      4.62 o
  -2  -1   7       38.34       44.55      2.81 o
  -1  -1   7        2.37        8.83      1.81 o
   0  -1   7      916.46      803.23     24.68 o
   1  -1   7       52.35       46.76      3.81 o
   2  -1   7       33.36       26.29      3.41 o
   3  -1   7       72.65       67.03      5.42 o
   4  -1   7       34.58       29.10      4.62 o
  -8   0   7        8.74       10.44      4.01 o
  -3   0   7      396.42      372.41     12.04 o
  -2   0   7        9.58        6.62      1.61 o
  -1   0   7      283.49      259.45      8.63 o
   0   0   7      133.13      104.13      4.62 o
   1   0   7      310.00      276.31      9.63 o
   2   0   7       35.57       34.32      3.61 o
   3   0   7       22.51       14.25      3.61 o
   4   0   7        8.73        7.43      4.01 o
  -5   1   7       38.95       54.99      2.81 o
  -4   1   7      233.80      239.79      5.51 o
  -3   1   7      123.71      116.57      4.62 o
  -2   1   7       42.75       49.17      2.81 o
  -1   1   7        2.58        3.81      1.61 o
   0   1   7      913.34      825.30     17.16 o
   1   1   7       54.67       51.03      2.15 o
   2   1   7       31.77       32.33      2.07 o
   3   1   7       73.68       72.64      5.42 o
   4   1   7       33.59       30.90      4.82 o
  -6   2   7        5.50       10.03      2.21 o
  -5   2   7      118.72      112.96      4.41 o
  -4   2   7      149.99      160.21      6.12 o
  -3   2   7      692.05      682.73     27.28 o
  -2   2   7      516.58      494.03     10.42 o
  -1   2   7      611.29      574.36      9.88 o
   0   2   7      117.23      127.71      2.81 o
   1   2   7       19.86       25.18      1.83 o
   2   2   7       22.15       26.38      2.02 o
   3   2   7       37.58       41.89      2.80 o
   4   2   7       20.80       23.88      4.62 o
  -7   3   7       22.10       24.88      4.01 o
  -6   3   7       17.72       25.49      2.81 o
  -5   3   7       34.24       42.74      2.81 o
  -4   3   7      381.43      374.71     11.94 o
  -3   3   7      313.55      313.59      7.08 o
  -2   3   7       30.46       29.00      1.06 o
  -1   3   7      177.48      174.65      3.40 o
   0   3   7      448.20      412.66      7.30 o
   1   3   7      374.78      338.76      7.80 o
   2   3   7      339.30      316.05      7.66 o
   3   3   7       50.27       64.01      3.51 o
   4   3   7       24.84       32.31      4.82 o
  -7   4   7        3.55        4.43      2.07 o
  -6   4   7      103.15      106.94      5.02 o
  -5   4   7       72.78       69.63      3.81 o
  -4   4   7      156.28      158.04      5.72 o
  -3   4   7       14.00       23.30      3.51 o
  -2   4   7      229.51      233.74      3.83 o
  -1   4   7       67.96       66.43      2.22 o
   0   4   7      146.56      151.24      3.20 o
   1   4   7      397.47      357.65      8.16 o
   2   4   7       18.68       30.47      2.31 o
   3   4   7      187.60      174.88      5.45 o
   4   4   7       27.23       45.55      5.42 o
  -7   5   7        6.60        9.83      2.81 o
  -6   5   7       31.76       35.92      3.21 o
  -5   5   7       36.07       34.32      2.81 o
  -4   5   7       87.34       87.89      5.42 o
  -3   5   7      166.18      154.19      4.03 o
  -2   5   7     1494.37     1398.44     20.24 o
  -1   5   7      160.79      158.75      3.24 o
   0   5   7      577.00      525.63      9.31 o
   1   5   7        4.44       11.41      3.21 o
   2   5   7        5.63       15.67      1.97 o
   3   5   7      133.79      136.73      4.82 o
   4   5   7      121.03      104.33      7.43 o
  -7   6   7       24.38       26.16      2.60 o
  -6   6   7       67.54       64.62      4.21 o
  -5   6   7       30.01       37.33      3.01 o
  -4   6   7      130.41      128.14      3.68 o
  -3   6   7      116.47      129.93      3.68 o
  -2   6   7       55.47       67.12      1.64 o
  -1   6   7      678.56      676.86     11.58 o
   0   6   7      232.79      234.65      4.63 o
   1   6   7       30.62       42.21      2.48 o
   2   6   7      103.20      120.35      4.18 o
   3   6   7       78.13       87.32      4.41 o
   4   6   7       20.29       24.48      4.62 o
  -7   7   7       28.27       27.29      3.61 o
  -6   7   7       36.80       36.92      3.41 o
  -5   7   7       64.64       65.62      3.81 o
  -4   7   7       10.36       15.42      1.48 o
  -3   7   7      258.15      264.50      6.45 o
  -2   7   7       87.70      104.89      2.46 o
  -1   7   7        2.93       10.90      1.06 o
   0   7   7      410.11      378.41      6.87 o
   1   7   7      615.59      573.25     16.15 o
   2   7   7      307.90      287.83      7.31 o
   3   7   7       81.07       83.97      7.63 o
   4   7   7        4.70       11.44      4.21 o
  -7   8   7        9.27        9.37      2.31 o
  -6   8   7       45.16       45.95      4.21 o
  -5   8   7        7.47       10.84      2.21 o
  -4   8   7      295.12      274.82      6.73 o
  -3   8   7      200.62      192.38      4.96 o
  -2   8   7      796.25      714.98     10.77 o
  -1   8   7      324.74      311.19      5.86 o
   0   8   7      138.03      125.90      2.93 o
   1   8   7      225.06      206.75      5.46 o
   2   8   7       29.47       38.51      3.11 o
   3   8   7       60.86       64.23      3.66 o
  -7   9   7        8.74       13.85      3.41 o
  -6   9   7        8.54       17.86      2.81 o
  -5   9   7       29.50       26.69      2.81 o
  -4   9   7       48.09       50.74      2.41 o
  -3   9   7       15.80       22.06      1.46 o
  -2   9   7      241.14      228.81      4.34 o
  -1   9   7      349.59      348.38      6.33 o
   0   9   7      129.63      126.65      3.00 o
   1   9   7       64.65       64.32      3.71 o
   2   9   7       12.15       13.20      2.31 o
   3   9   7       22.27       26.15      2.74 o
   4   9   7       10.07       11.64      4.01 o
  -7  10   7       22.13       31.03      2.91 o
  -6  10   7      146.89      138.45      6.42 o
  -5  10   7       39.70       38.53      3.61 o
  -4  10   7       20.72       23.87      1.91 o
  -3  10   7       79.34       69.58      2.28 o
  -2  10   7      132.64      110.28      2.33 o
  -1  10   7       33.38       37.10      1.61 o
   0  10   7      324.39      308.96      7.72 o
   1  10   7       63.89       76.71      3.71 o
   2  10   7       63.35       61.67      7.83 o
   3  10   7       18.22       18.10      2.54 o
   4  10   7        2.24        3.01      3.81 o
  -7  11   7       15.09       26.78      2.91 o
  -6  11   7        4.69       12.44      3.01 o
  -5  11   7       51.79       53.98      4.01 o
  -4  11   7        0.39        1.86      1.34 o
  -3  11   7       97.77       89.96      2.62 o
  -2  11   7      465.82      423.65      7.94 o
  -1  11   7      224.42      201.90      5.25 o
   0  11   7       36.08       48.17      2.26 o
   1  11   7        2.45        3.15      1.48 o
   2  11   7       10.75       14.28      2.13 o
   3  11   7        3.04        1.51      2.26 o
   4  11   7       34.00       28.70      4.82 o
  -7  12   7        3.10        6.22      3.41 o
  -6  12   7       23.93       21.67      3.41 o
  -5  12   7       42.73       44.75      4.01 o
  -4  12   7       30.07       33.16      2.27 o
  -3  12   7      220.83      178.26      4.09 o
  -2  12   7      474.18      443.53      8.33 o
  -1  12   7      120.40      117.69      3.69 o
   0  12   7       41.32       46.08      2.15 o
   1  12   7       37.47       31.12      2.17 o
   2  12   7       37.91       43.86      3.21 o
   3  12   7        7.56        9.67      2.48 o
   4  12   7       15.66       14.07      3.51 o
  -7  13   7       10.54       12.04      3.81 o
  -6  13   7       10.50       10.84      3.01 o
  -5  13   7       25.65       31.91      3.61 o
  -4  13   7       67.56       71.58      3.12 o
  -3  13   7        3.63        4.59      1.71 o
  -2  13   7       70.58       86.69      4.68 o
  -1  13   7       33.42       30.05      1.81 o
   0  13   7      171.43      151.49      6.42 o
   1  13   7      321.33      319.12      7.79 o
   2  13   7      155.53      166.17      5.24 o
   3  13   7       16.67       17.86      3.81 o
  -7  14   7       13.41       19.47      4.21 o
  -6  14   7       42.78       40.54      4.41 o
  -5  14   7      102.25       93.11      5.62 o
  -4  14   7       69.18       72.53      3.19 o
  -3  14   7       84.54       75.07      3.92 o
  -2  14   7      108.32      114.27      3.17 o
  -1  14   7      214.24      181.20      4.24 o
   0  14   7      134.62      142.66      6.42 o
   1  14   7        3.54        9.70      1.83 o
   2  14   7       12.18       13.60      2.26 o
   3  14   7       49.98       56.39      5.22 o
  -7  15   7        8.80        7.63      3.81 o
  -6  15   7       10.29       12.04      3.41 o
  -5  15   7        2.89        2.81      2.81 o
  -4  15   7       21.19       31.31      3.41 o
  -3  15   7       19.58       27.54      2.31 o
  -2  15   7      693.65      613.45     11.26 o
  -1  15   7       61.35       57.26      2.91 o
   0  15   7       28.51       28.90      3.61 o
   1  15   7       34.95       36.16      3.81 o
   2  15   7       29.01       30.55      2.74 o
   3  15   7       50.38       49.76      3.62 o
  -7  16   7        3.45        8.03      4.01 o
  -6  16   7        1.70        1.61      3.21 o
  -5  16   7       24.44       22.48      3.61 o
  -4  16   7        5.14        7.63      2.81 o
  -3  16   7       37.92       38.55      2.70 o
  -2  16   7       47.45       61.11      3.12 o
  -1  16   7       57.84       61.01      4.31 o
   0  16   7      188.58      198.65      8.23 o
   1  16   7       93.85       83.28      5.42 o
   2  16   7       12.63       15.05      3.61 o
   3  16   7       49.24       55.12      3.83 o
  -6  17   7       14.08       16.25      4.01 o
  -5  17   7       18.38       28.50      4.01 o
  -4  17   7      131.33      130.45      4.54 o
  -3  17   7       54.22       50.62      3.12 o
  -2  17   7        6.42       14.25      2.05 o
  -1  17   7       20.57       18.66      2.13 o
   0  17   7      426.71      404.52     14.05 o
   1  17   7       98.68       94.12      5.82 o
   2  17   7       54.06       60.00      5.42 o
   3  17   7       15.66       27.49      4.21 o
  -6  18   7        4.66        9.03      4.01 o
  -5  18   7        5.39        7.22      3.41 o
  -4  18   7      130.46      122.66      4.54 o
  -3  18   7      239.42      224.75      6.24 o
  -2  18   7      182.84      199.95      5.75 o
  -1  18   7      176.70      170.64      7.02 o
   0  18   7      108.77      101.92      5.82 o
   1  18   7       48.96       48.97      4.62 o
   2  18   7        1.56        0.80      3.41 o
   3  18   7       27.46       26.29      4.62 o
  -6  19   7       21.03       31.71      5.02 o
  -5  19   7       27.92       32.71      4.41 o
  -4  19   7       30.61       40.40      2.98 o
  -3  19   7       44.21       57.34      3.33 o
  -2  19   7      145.64      150.43      6.32 o
  -1  19   7       18.37       18.38      2.34 o
   0  19   7       35.64       35.32      4.21 o
   1  19   7       14.39       15.05      3.61 o
   2  19   7       82.40       84.89      6.42 o
   3  19   7       18.70       17.26      4.41 o
  -6  20   7        7.32       16.66      4.41 o
  -5  20   7       73.66       90.50      6.42 o
  -4  20   7       37.81       55.26      3.47 o
  -3  20   7       35.19       43.15      2.97 o
  -2  20   7       69.39       73.09      3.55 o
  -1  20   7       45.12       51.61      3.19 o
   0  20   7       27.10       31.31      4.21 o
   1  20   7       15.00       19.87      4.01 o
   2  20   7       56.23       70.64      6.22 o
   3  20   7       16.57       21.07      4.41 o
  -6  21   7       24.58       30.70      5.22 o
  -5  21   7       13.97       14.25      4.21 o
  -4  21   7       38.53       37.54      3.12 o
  -3  21   7       36.74       44.73      3.19 o
  -2  21   7        9.27       13.79      2.34 o
  -1  21   7      147.19      137.95      4.82 o
   0  21   7       15.53       17.21      2.54 o
   1  21   7       26.13       25.49      4.21 o
   2  21   7       34.81       39.33      5.22 o
  -6  22   7       18.89       28.30      5.22 o
  -5  22   7        9.82       20.67      4.41 o
  -4  22   7        1.84        4.11      2.41 o
  -3  22   7       67.26       74.00      3.97 o
  -2  22   7       48.88       53.91      3.40 o
  -1  22   7      111.55      115.03      4.54 o
   0  22   7       30.77       35.16      3.61 o
   1  22   7       12.14        8.83      3.81 o
   2  22   7       15.85       23.68      4.62 o
  -5  23   7       34.04       53.78      5.62 o
  -4  23   7       44.66       40.82      6.82 o
  -3  23   7       98.69       95.83      4.39 o
  -2  23   7       39.82       31.28      4.21 o
  -1  23   7        3.52        5.52      3.11 o
   0  23   7      115.15      128.11      5.11 o
   1  23   7       61.21       55.79      5.62 o
   2  23   7       35.76       40.74      5.42 o
  -5  24   7       56.96       70.24      6.42 o
  -4  24   7       39.14       35.30      3.33 o
  -3  24   7        1.29        1.84      2.34 o
  -2  24   7       13.50       21.27      2.76 o
  -1  24   7       17.54       15.39      3.21 o
   0  24   7       79.74       98.71      4.75 o
   1  24   7       30.15       33.31      4.82 o
   2  24   7        2.61       12.64      4.41 o
  -5  25   7        4.74        6.02      4.21 o
  -4  25   7       22.19       19.67      4.41 o
  -3  25   7       72.68       78.64      4.33 o
  -2  25   7       83.35       84.11      4.40 o
  -1  25   7       38.24       40.59      3.41 o
   0  25   7        6.36       15.60      3.01 o
   1  25   7       21.99       31.71      5.02 o
  -4  26   7        2.45        2.61      4.01 o
  -3  26   7        1.34        0.00      3.61 o
  -2  26   7       59.48       61.81      5.82 o
  -1  26   7       77.53       70.44      6.22 o
   0  26   7       70.50       83.28      7.02 o
   1  26   7       55.89       61.81      6.42 o
  -4  27   7       19.55       28.09      5.02 o
  -3  27   7       41.20       33.71      5.02 o
  -2  27   7       23.83       16.05      4.41 o
  -1  27   7        9.32       10.03      4.01 o
   0  27   7      107.76      109.55      7.83 o
   1  27   7       60.08       71.64      6.82 o
  -4  28   7       27.39       25.49      5.22 o
  -3  28   7       61.08       72.24      6.42 o
  -2  28   7       15.51        8.03      4.41 o
  -1  28   7      128.97      122.99      7.83 o
   0  28   7       30.25       42.34      5.82 o
  -3  29   7       20.92       17.86      4.62 o
  -2  29   7       25.77       24.28      5.02 o
  -1  29   7       19.32       21.67      4.62 o
  -2  30   7        7.93        8.83      4.82 o
   1 -22   8       32.48       42.74      5.82 o
   1 -21   8        6.78        7.43      4.41 o
   1 -20   8       38.10       29.70      5.42 o
   2 -20   8       70.56       79.47      7.22 o
   0 -19   8        6.12       10.23      3.81 o
   1 -19   8        4.90        9.23      4.21 o
   2 -19   8       11.47       20.27      5.02 o
   0 -18   8       53.38       60.40      5.42 o
   1 -18   8       44.05       49.97      5.62 o
   2 -18   8       69.24       76.66      7.02 o
   0 -17   8      145.16      157.51      7.83 o
   1 -17   8       44.04       47.76      5.02 o
   2 -17   8       39.78       45.15      5.82 o
   0 -16   8       33.63       49.37      5.02 o
   1 -16   8      120.21      121.79      7.22 o
   2 -16   8        8.63       21.47      5.02 o
  -1 -15   8       10.11        8.63      3.21 o
   0 -15   8       34.52       34.32      4.21 o
   1 -15   8      139.14      158.71      8.23 o
   2 -15   8      201.95      199.25     10.03 o
  -1 -14   8       29.72       28.50      3.81 o
   0 -14   8       89.14       83.68      6.02 o
   1 -14   8       36.09       51.98      5.42 o
   2 -14   8       65.47       78.67      6.62 o
   3 -14   8       55.01       56.19      5.82 o
  -1 -13   8      270.45      279.72     10.64 o
   0 -13   8       79.14       83.08      5.42 o
   1 -13   8       14.57       12.64      3.81 o
   2 -13   8        0.87        2.41      3.81 o
   3 -13   8       20.95       30.70      5.22 o
  -1 -12   8       17.11       26.89      3.41 o
   0 -12   8       27.84       25.89      3.61 o
   1 -12   8       78.67       81.88      5.42 o
   2 -12   8        0.63        0.00      3.61 o
   3 -12   8       22.10       26.69      4.82 o
  -1 -11   8        9.63       11.84      2.81 o
   0 -11   8       12.03       11.64      3.21 o
   1 -11   8       64.69       65.62      5.42 o
   2 -11   8       61.56       47.96      5.22 o
   3 -11   8       15.31       24.88      4.82 o
  -1 -10   8      105.71      111.56      5.62 o
   0 -10   8       35.83       34.92      4.01 o
   1 -10   8       29.69       27.89      4.01 o
   2 -10   8       16.87       10.84      3.81 o
   3 -10   8       61.86       46.56      5.42 o
  -1  -9   8       14.81       20.67      3.21 o
   0  -9   8        3.65        7.02      2.81 o
   1  -9   8       97.85       91.31      5.82 o
   2  -9   8       33.81       28.50      4.21 o
   3  -9   8        5.76        9.23      4.21 o
  -2  -8   8        4.18        7.43      2.41 o
  -1  -8   8      108.99      108.75      5.42 o
   0  -8   8      160.30      170.15      7.43 o
   1  -8   8       43.41       50.17      4.41 o
   2  -8   8       46.98       47.96      5.02 o
   3  -8   8       43.42       39.13      5.02 o
  -2  -7   8      226.26      235.77      8.83 o
  -1  -7   8      582.92      549.39     17.46 o
   0  -7   8      379.14      338.90     12.24 o
   1  -7   8       43.15       50.97      4.62 o
   2  -7   8        3.05        1.20      3.21 o
   3  -7   8        7.70       14.05      4.21 o
  -2  -6   8      802.44      709.51     21.87 o
  -1  -6   8      118.48      118.18      5.62 o
   0  -6   8      161.35      166.34      7.02 o
   1  -6   8      203.03      198.45      8.23 o
   2  -6   8        2.73        7.43      3.41 o
   3  -6   8       30.15       43.55      5.22 o
  -3  -5   8       48.26       60.40      2.81 o
  -2  -5   8      289.16      281.13      9.63 o
  -1  -5   8       21.92       21.07      2.81 o
   0  -5   8       12.91       17.86      2.81 o
   1  -5   8      614.05      541.97     17.86 o
   2  -5   8      262.65      223.73      9.43 o
   3  -5   8      167.48      161.93      8.43 o
  -3  -4   8       62.44       69.63      3.01 o
  -2  -4   8      105.20      118.98      5.22 o
  -1  -4   8      161.15      159.92      6.42 o
   0  -4   8      162.03      143.86      6.42 o
   1  -4   8      203.94      205.87      8.03 o
   2  -4   8        2.59        7.22      3.21 o
   3  -4   8      114.41      113.76      7.43 o
  -3  -3   8      451.11      399.31     12.84 o
  -2  -3   8      349.42      350.94     11.64 o
  -1  -3   8      587.76      558.02     16.86 o
   0  -3   8      232.50      199.05      7.83 o
   1  -3   8       75.02       83.08      5.02 o
   2  -3   8       14.65       16.25      3.61 o
   3  -3   8       38.31       49.77      5.42 o
  -4  -2   8      133.50      124.40      4.82 o
  -3  -2   8      343.26      310.00     10.23 o
  -2  -2   8      609.16      560.63     17.66 o
  -1  -2   8       33.35       42.54      3.21 o
   0  -2   8       61.43       59.60      3.61 o
   1  -2   8      119.61      106.54      5.62 o
   2  -2   8        3.03        1.40      3.01 o
   3  -2   8       15.98       24.08      4.41 o
  -4  -1   8      144.44      124.00      4.82 o
  -3  -1   8      136.76      139.25      5.22 o
  -2  -1   8      353.12      342.51     11.24 o
  -1  -1   8       70.37       68.83      3.81 o
   0  -1   8       15.11       13.45      2.41 o
   1  -1   8       80.52       81.47      5.02 o
   2  -1   8       21.30       16.86      3.41 o
   3  -1   8       23.16       23.08      4.41 o
  -4   0   8       16.73       18.06      2.01 o
  -3   0   8      296.99      258.45      8.83 o
  -2   0   8      143.50      150.89      5.82 o
  -1   0   8      269.48      252.03      8.63 o
   0   0   8       22.39       22.07      2.61 o
   1   0   8        1.62        4.82      2.41 o
   2   0   8       48.45       55.19      4.62 o
   3   0   8       24.18       31.71      4.62 o
  -4   1   8      145.41      124.60      5.02 o
  -3   1   8      135.89      142.66      5.42 o
  -2   1   8      358.51      342.71     11.04 o
  -1   1   8       69.23       71.24      3.81 o
   0   1   8       15.12       13.84      1.91 o
   1   1   8       79.26       77.44      5.12 o
   2   1   8       21.18       15.05      3.41 o
   3   1   8       23.19       19.06      4.41 o
  -4   2   8      138.88      125.40      5.02 o
  -3   2   8      347.16      307.20     10.44 o
  -2   2   8      604.09      568.66     17.46 o
  -1   2   8       32.92       35.63      3.01 o
   0   2   8       56.82       53.79      5.02 o
   1   2   8      119.62      107.74      5.62 o
   2   2   8        2.76        0.80      2.81 o
   3   2   8       15.71       21.07      4.21 o
  -4   3   8        0.29        6.82      1.61 o
  -3   3   8      455.32      407.93     13.24 o
  -2   3   8      354.82      357.77     11.44 o
  -1   3   8      567.49      524.26     11.42 o
   0   3   8      240.93      216.61      5.31 o
   1   3   8       73.79       67.63      4.62 o
   2   3   8       14.85       15.25      3.41 o
  -4   4   8      115.33      111.24      3.17 o
  -3   4   8       57.62       66.07      2.22 o
  -2   4   8      103.81      116.49      2.29 o
  -1   4   8      167.24      163.92      3.36 o
   0   4   8      157.00      154.56      3.34 o
   1   4   8      203.94      192.91      5.23 o
   2   4   8        2.39        6.42      3.01 o
   3   4   8      114.49      107.54      6.82 o
  -5   5   8       53.99       50.97      3.21 o
  -4   5   8      130.68      125.22      5.72 o
  -3   5   8       49.26       57.88      2.26 o
  -2   5   8      286.67      271.07      4.51 o
  -1   5   8       21.64       22.20      2.25 o
   0   5   8       14.03       19.22      1.35 o
   1   5   8      610.63      552.41     12.27 o
   2   5   8      264.29      231.48      6.30 o
  -6   6   8        9.92       12.44      2.61 o
  -5   6   8       32.44       42.54      3.21 o
  -4   6   8       47.08       45.14      2.05 o
  -3   6   8      305.55      290.74      6.94 o
  -2   6   8      787.91      708.37     10.72 o
  -1   6   8      122.34      122.14      2.78 o
   0   6   8      153.94      158.72      3.51 o
   1   6   8      206.57      196.09      5.39 o
   2   6   8        2.46        9.92      2.81 o
   3   6   8       31.31       37.53      4.82 o
  -6   7   8       21.25       21.27      3.01 o
  -5   7   8       25.44       36.72      3.21 o
  -4   7   8       55.14       54.58      2.34 o
  -3   7   8      144.81      150.71      3.30 o
  -2   7   8      225.93      239.44      4.34 o
  -1   7   8      584.96      540.68     14.44 o
   0   7   8      387.15      360.02      6.68 o
   1   7   8       41.34       50.54      2.83 o
   2   7   8        3.02        3.47      2.01 o
  -7   8   8        5.84        6.02      3.01 o
  -6   8   8       36.82       44.55      3.81 o
  -5   8   8      270.83      261.86      9.23 o
  -4   8   8       68.40       63.14      2.62 o
  -3   8   8        5.46       10.06      1.00 o
  -2   8   8        4.32        8.56      1.04 o
  -1   8   8      109.59      107.76      2.70 o
   0   8   8      159.12      162.55      3.67 o
   1   8   8       44.78       49.92      4.41 o
   2   8   8       45.76       54.99      4.41 o
  -7   9   8        1.44        3.81      3.01 o
  -6   9   8        3.82        2.81      2.41 o
  -5   9   8       17.86       24.08      2.81 o
  -4   9   8      167.91      165.81      4.62 o
  -3   9   8      109.28      103.40      2.28 o
  -2   9   8       25.70       36.71      2.11 o
  -1   9   8       15.30       21.53      1.36 o
   0   9   8        3.91        5.17      1.23 o
   1   9   8       98.56       93.52      5.02 o
   2   9   8       35.75       37.02      2.84 o
   3   9   8        6.49       10.44      3.81 o
  -7  10   8        4.11        6.82      3.21 o
  -6  10   8        0.15        2.41      2.61 o
  -5  10   8       31.45       35.32      3.21 o
  -4  10   8       81.05       75.98      2.98 o
  -3  10   8      173.91      163.47      3.14 o
  -2  10   8      450.80      425.83      7.98 o
  -1  10   8      108.71      118.52      2.83 o
   0  10   8       34.17       41.35      2.41 o
   1  10   8       30.64       30.10      3.41 o
   2  10   8       16.50       12.49      2.27 o
  -7  11   8        6.54        6.82      3.41 o
  -6  11   8       20.80       17.26      3.01 o
  -5  11   8       40.68       43.95      3.81 o
  -4  11   8       19.58       22.58      1.91 o
  -3  11   8      131.08      161.28      4.91 o
  -2  11   8       14.40       15.07      2.23 o
  -1  11   8        9.37       14.18      2.01 o
   0  11   8       11.51       12.85      1.84 o
   1  11   8       66.27       63.01      4.62 o
   2  11   8       59.66       53.38      4.62 o
  -7  12   8        1.30        0.00      3.21 o
  -6  12   8       30.04       37.93      3.81 o
  -5  12   8      118.21      111.36      5.62 o
  -4  12   8       49.92       52.04      2.76 o
  -3  12   8       22.85       33.07      1.81 o
  -2  12   8        2.91        2.14      1.16 o
  -1  12   8       16.29       24.08      2.05 o
   0  12   8       28.94       24.76      2.20 o
   1  12   8       80.19       81.68      5.22 o
   2  12   8        0.88        4.21      3.01 o
   3  12   8       21.31       25.69      4.21 o
  -7  13   8        1.08        5.02      3.41 o
  -6  13   8       14.46       14.65      3.21 o
  -5  13   8       20.58       25.69      3.41 o
  -4  13   8        1.68        2.81      2.41 o
  -3  13   8      132.70      118.82      3.97 o
  -2  13   8      154.05      158.70      4.68 o
  -1  13   8      276.89      285.73      7.16 o
   0  13   8       78.41       79.95      3.47 o
   1  13   8       15.13       17.26      3.21 o
   2  13   8        0.75        3.81      3.21 o
   3  13   8       20.13       29.70      4.62 o
  -6  14   8       16.10        9.43      3.41 o
  -5  14   8       48.77       50.37      4.62 o
  -4  14   8       25.32       23.68      3.21 o
  -3  14   8       79.04       83.43      3.47 o
  -2  14   8      143.95      137.40      4.40 o
  -1  14   8       29.15       27.69      2.41 o
   0  14   8       90.16       84.97      5.72 o
   1  14   8       34.37       51.37      4.62 o
   2  14   8       65.49       74.65      5.82 o
   3  14   8       56.62       65.42      5.82 o
  -6  15   8        3.53        2.41      3.01 o
  -5  15   8        5.59        5.82      3.01 o
  -4  15   8       91.66       86.09      5.22 o
  -3  15   8       48.58       67.14      7.43 o
  -2  15   8        2.31        5.14      1.77 o
  -1  15   8       10.86       10.03      3.01 o
   0  15   8       32.90       26.21      4.11 o
   1  15   8      139.88      154.70      7.63 o
   2  15   8      197.85      199.25      9.23 o
  -6  16   8       11.41       17.66      3.81 o
  -5  16   8       18.57       18.46      3.61 o
  -4  16   8        0.00        0.00      2.61 o
  -3  16   8      113.85      122.77      4.47 o
  -2  16   8      124.54      126.01      4.40 o
  -1  16   8       47.91       49.65      2.98 o
   0  16   8       31.82       42.52      3.11 o
   1  16   8      121.03      115.77      6.62 o
   2  16   8        8.33       19.67      4.21 o
  -6  17   8       52.14       67.83      5.82 o
  -5  17   8        8.04       10.03      3.41 o
  -4  17   8       36.41       36.40      2.91 o
  -3  17   8       15.81       16.54      2.34 o
  -2  17   8      153.78      146.95      5.12 o
  -1  17   8      137.19      136.20     12.04 o
   0  17   8      146.15      149.28      5.11 o
   1  17   8       45.47       46.16      4.82 o
   2  17   8       38.74       44.75      5.02 o
  -6  18   8       66.09       77.46      6.42 o
  -5  18   8      135.37      139.85      7.63 o
  -4  18   8       41.82       52.56      5.12 o
  -3  18   8       10.05       17.66      2.34 o
  -2  18   8       17.00       18.06      2.27 o
  -1  18   8       27.52       29.21      6.82 o
   0  18   8       54.44       60.81      3.69 o
   1  18   8       44.12       56.59      5.22 o
   2  18   8       69.18       78.26      6.42 o
  -6  19   8        0.28        4.21      3.81 o
  -5  19   8        3.12       10.84      3.61 o
  -4  19   8      158.72      159.44      5.46 o
  -3  19   8      163.49      157.41      5.25 o
  -2  19   8       19.24       21.17      2.55 o
  -1  19   8        6.16        9.73      2.27 o
   0  19   8        5.90        7.83      2.34 o
   1  19   8        5.36        5.82      3.41 o
   2  19   8       11.64       14.25      4.41 o
  -5  20   8       29.67       34.32      4.82 o
  -4  20   8       36.09       53.92      3.54 o
  -3  20   8       77.07       82.79      4.11 o
  -2  20   8      125.24      139.23      5.04 o
  -1  20   8       14.57       14.54      2.48 o
   0  20   8       28.46       38.32      4.11 o
   1  20   8       38.58       31.31      4.62 o
  -5  21   8        5.36        9.63      4.01 o
  -4  21   8       49.37       58.93      4.92 o
  -3  21   8       74.60       81.28      4.18 o
  -2  21   8       66.58       73.59      3.97 o
  -1  21   8       28.13       36.52      3.12 o
   0  21   8        1.10        0.00      2.20 o
   1  21   8        6.64       13.24      4.21 o
  -5  22   8       41.96       52.38      5.62 o
  -4  22   8       24.09       31.69      3.19 o
  -3  22   8       32.29       39.06      3.25 o
  -2  22   8        4.83        8.71      2.40 o
  -1  22   8       80.34       87.82      6.12 o
   0  22   8        8.47        9.43      2.68 o
   1  22   8       32.38       43.35      5.42 o
  -5  23   8       13.60       19.26      4.62 o
  -4  23   8       10.18       16.33      2.97 o
  -3  23   8       37.38       36.55      3.25 o
  -2  23   8       66.20       74.23      4.26 o
  -1  23   8       35.17       42.62      6.12 o
   0  23   8        0.99        0.00      2.46 o
   1  23   8       23.49       24.28      5.02 o
  -4  24   8       29.18       26.71      3.25 o
  -3  24   8        6.59        5.49      2.60 o
  -2  24   8        4.52       10.69      2.76 o
  -1  24   8       16.99       28.76      3.11 o
   0  24   8       35.68       36.32      3.68 o
  -4  25   8        2.63        6.32      2.76 o
  -3  25   8        8.02        2.59      2.91 o
  -2  25   8       16.75       16.86      2.97 o
  -1  25   8       36.82       44.62      3.68 o
   0  25   8       42.95       49.56      3.97 o
  -3  26   8       12.60       10.29      2.91 o
  -2  26   8       29.47       31.79      3.46 o
  -1  26   8       22.44       29.38      4.11 o
  -3  27   8        9.82        7.43      4.41 o
  -2  27   8       15.93       22.68      5.02 o
  -1  27   8       90.26       91.11      7.43 o
   0 -19   9       17.55       15.85      4.62 o
   0 -18   9       37.35       40.54      5.42 o
   1 -18   9        7.82        8.03      4.41 o
   0 -17   9       12.41       17.06      4.41 o
   1 -17   9        6.56       14.25      4.82 o
   0 -16   9        0.17        9.43      4.21 o
   1 -16   9      130.43      144.07      8.63 o
  -1 -15   9      223.80      213.90      9.43 o
   0 -15   9      231.44      215.91      9.63 o
   1 -15   9      228.59      213.10     10.23 o
  -1 -14   9       27.42       26.89      4.01 o
   0 -14   9       24.71       29.30      4.41 o
   1 -14   9       48.88       58.40      5.82 o
  -1 -13   9       39.09       41.34      4.41 o
   0 -13   9        2.83        9.63      3.61 o
   1 -13   9       24.02       34.32      5.02 o
   2 -13   9       62.09       64.62      6.42 o
  -1 -12   9       15.02       20.67      3.61 o
   0 -12   9        6.47        5.22      3.41 o
   1 -12   9       39.80       37.53      4.82 o
   2 -12   9       24.23       35.72      5.02 o
  -1 -11   9       57.74       60.60      5.02 o
   0 -11   9       20.75       27.29      4.21 o
   1 -11   9       20.00       24.28      4.41 o
   2 -11   9       23.89       24.68      4.82 o
  -1 -10   9       69.48       65.82      4.82 o
   0 -10   9       12.46        8.23      3.41 o
   1 -10   9        3.03        3.41      3.41 o
   2 -10   9       19.77       10.23      4.21 o
  -1  -9   9       63.69       64.22      4.82 o
   0  -9   9       45.17       45.95      4.41 o
   1  -9   9       13.11       11.24      3.41 o
   2  -9   9       20.45       22.28      4.41 o
  -2  -8   9      155.25      148.88      6.82 o
  -1  -8   9      127.84      127.81      6.22 o
   0  -8   9        2.93        3.21      2.81 o
   1  -8   9       58.69       50.97      5.02 o
   2  -8   9       10.53        7.02      4.01 o
  -2  -7   9      108.23      117.38      5.82 o
  -1  -7   9       15.28       20.87      3.21 o
   0  -7   9       32.14       27.69      3.61 o
   1  -7   9        7.31       14.45      3.61 o
   2  -7   9       71.22       63.01      5.62 o
  -2  -6   9       37.32       40.54      3.61 o
  -1  -6   9      111.37      120.39      6.02 o
   0  -6   9       35.57       37.93      3.81 o
   1  -6   9       63.54       57.19      5.22 o
   2  -6   9       15.84       18.46      4.01 o
  -2  -5   9      164.65      130.62      6.02 o
  -1  -5   9      727.52      682.44     21.07 o
   0  -5   9      217.35      203.87      8.43 o
   1  -5   9      172.63      167.54      7.63 o
   2  -5   9       81.32       75.45      6.02 o
  -3  -4   9       16.02       21.27      2.01 o
  -2  -4   9       78.43       89.10      5.02 o
  -1  -4   9      116.28      129.42      6.02 o
   0  -4   9      113.20      104.53      5.42 o
   1  -4   9       53.52       50.37      4.62 o
   2  -4   9      114.04       86.09      6.42 o
  -3  -3   9      328.33      266.48      9.23 o
  -2  -3   9       67.97       74.65      4.21 o
  -1  -3   9       82.18       81.27      4.82 o
   0  -3   9       22.59       29.10      3.41 o
   1  -3   9       50.43       49.17      4.41 o
   2  -3   9       90.82       84.48      6.02 o
  -3  -2   9       60.54       57.19      3.01 o
  -2  -2   9      106.13      100.14      4.82 o
  -1  -2   9       82.13       79.47      4.41 o
   0  -2   9       29.48       36.52      3.61 o
   1  -2   9       22.23       24.08      3.61 o
   2  -2   9        3.68        6.62      3.61 o
  -3  -1   9       51.70       40.74      2.61 o
  -2  -1   9       10.44        9.63      2.21 o
  -1  -1   9      107.36       94.92      5.02 o
   0  -1   9       39.73       34.92      3.41 o
   1  -1   9        1.61        3.61      2.81 o
   2  -1   9       22.95       10.64      3.81 o
  -4   0   9      320.33      319.04     11.04 o
  -3   0   9        2.47        6.62      1.61 o
  -2   0   9      101.01       84.89      4.41 o
  -1   0   9        0.66        3.41      2.21 o
   0   0   9        0.51        2.21      2.21 o
   1   0   9       44.45       39.93      4.01 o
   2   0   9        9.72        8.63      3.41 o
  -4   1   9       11.30       14.65      2.01 o
  -3   1   9       52.31       44.75      2.81 o
  -2   1   9       11.18        7.83      2.21 o
  -1   1   9      107.92       99.94      4.82 o
   0   1   9       39.93       40.74      3.61 o
   1   1   9        1.54        0.40      2.61 o
  -4   2   9      133.94      125.40      5.22 o
  -3   2   9       61.32       56.59      3.21 o
  -2   2   9      103.40       92.51      4.62 o
  -1   2   9       83.90       65.22      4.21 o
   0   2   9       29.83       34.92      3.41 o
   1   2   9       23.83       22.16      2.00 o
   2   2   9        3.21        6.42      3.41 o
  -4   3   9       78.62       72.85      3.81 o
  -3   3   9      321.27      278.92      9.63 o
  -2   3   9       63.46       58.80      3.81 o
  -1   3   9       82.28       75.45      4.21 o
   0   3   9       22.68       25.10      3.21 o
   1   3   9       49.24       48.33      4.52 o
   2   3   9       93.72       84.08      6.42 o
  -4   4   9       80.22       87.09      4.21 o
  -3   4   9       14.72       15.28      1.56 o
  -2   4   9       80.69       87.29      4.21 o
  -1   4   9      117.48      120.84      4.01 o
   0   4   9      112.87      104.58      5.01 o
   1   4   9       49.45       52.18      2.80 o
   2   4   9      115.14       93.11      6.22 o
  -4   5   9       11.41       22.68      2.61 o
  -3   5   9       22.24       28.70      1.84 o
  -2   5   9      167.79      132.85      3.16 o
  -1   5   9      730.87      658.61     16.56 o
   0   5   9      217.14      205.59      5.45 o
   1   5   9      171.65      158.92      6.42 o
   2   5   9       81.92       83.48      6.02 o
  -4   6   9      139.78      128.81      5.62 o
  -3   6   9      104.55       94.48      3.11 o
  -2   6   9       34.98       38.10      3.16 o
  -1   6   9      112.46      115.63      3.62 o
   0   6   9       35.85       32.68      2.20 o
   1   6   9       63.30       68.03      4.21 o
  -4   7   9       66.69       68.63      4.01 o
  -3   7   9      145.81      136.71      4.62 o
  -2   7   9      107.84      116.98      4.92 o
  -1   7   9       13.64       16.09      1.70 o
   0   7   9       31.91       24.28      2.81 o
   1   7   9        6.53       10.23      2.41 o
  -4   8   9        5.46        8.52      1.48 o
  -3   8   9        4.62        8.22      1.05 o
  -2   8   9      153.89      149.39      3.25 o
  -1   8   9      124.14      123.82      5.43 o
   0   8   9        2.96        2.74      1.48 o
   1   8   9       57.29       58.20      4.21 o
  -5   9   9       41.07       41.74      3.61 o
  -4   9   9       22.46       29.92      2.05 o
  -3   9   9        9.72       10.26      1.15 o
  -2   9   9       17.14       19.18      3.01 o
  -1   9   9       63.28       60.72      2.70 o
   0   9   9       45.16       45.28      5.22 o
   1   9   9       13.00       12.89      1.97 o
  -5  10   9      104.07       98.13      5.02 o
  -4  10   9      162.91      183.00      7.22 o
  -3  10   9       94.11       80.71      3.71 o
  -2  10   9       39.32       48.32      3.51 o
  -1  10   9       70.36       66.85      3.31 o
   0  10   9       12.47       12.16      1.84 o
   1  10   9        3.03        3.61      1.84 o
  -6  11   9       11.34        7.63      2.81 o
  -5  11   9       60.09       58.20      4.21 o
  -4  11   9       61.88       73.05      4.41 o
  -3  11   9        1.31        4.04      1.51 o
  -2  11   9       99.36      102.23      3.55 o
  -1  11   9       55.82       66.29      6.12 o
   0  11   9       20.96       28.10      2.34 o
   1  11   9       20.08       21.07      5.82 o
   2  11   9       24.55       31.71      4.21 o
  -6  12   9       15.35       13.65      3.01 o
  -5  12   9       20.24       18.66      3.01 o
  -4  12   9        7.88       10.23      2.61 o
  -3  12   9      170.48      169.43      9.03 o
  -2  12   9       38.41       48.54      2.76 o
  -1  12   9       14.42       19.64      2.05 o
   0  12   9        6.31        8.51      2.31 o
   1  12   9       40.76       50.77      4.41 o
  -6  13   9        4.16        9.83      3.01 o
  -5  13   9       26.22       29.90      3.61 o
  -4  13   9       61.08       68.43      4.62 o
  -3  13   9       76.25       85.01      3.81 o
  -2  13   9       54.60       63.78      3.19 o
  -1  13   9       38.10       35.24      2.55 o
   0  13   9        2.85        6.22      1.99 o
   1  13   9       23.86       38.53      4.21 o
   2  13   9       62.71       70.64      6.02 o
  -6  14   9       15.06       20.87      3.61 o
  -5  14   9       22.33       22.48      3.61 o
  -4  14   9       14.39       23.08      3.21 o
  -3  14   9       28.13       30.81      2.41 o
  -2  14   9       73.83       75.32      3.47 o
  -1  14   9       27.05       34.06      2.62 o
   0  14   9       24.92       34.25      2.70 o
   1  14   9       49.50       68.43      5.62 o
  -6  15   9       15.50       18.86      3.61 o
  -5  15   9        5.40       10.44      3.21 o
  -4  15   9       74.00       71.04      5.02 o
  -3  15   9       65.32       68.08      3.71 o
  -2  15   9       29.06       35.90      2.70 o
  -1  15   9      227.16      235.55      6.46 o
   0  15   9      230.51      216.11      6.24 o
   1  15   9      230.69      247.61     10.03 o
  -6  16   9       22.61       20.27      3.81 o
  -5  16   9       67.76       71.04      5.62 o
  -4  16   9       93.76      101.52      5.82 o
  -3  16   9       45.70       60.37      3.61 o
  -2  16   9       37.88       45.43      5.02 o
  -1  16   9       58.34       60.50      3.62 o
   0  16   9        0.12        3.71      2.27 o
   1  16   9      132.71      154.10      8.23 o
  -5  17   9       25.36       25.29      4.01 o
  -4  17   9       84.57       91.71      5.82 o
  -3  17   9      218.91      214.40      6.24 o
  -2  17   9       21.10       24.38      3.91 o
  -1  17   9       45.98       52.87      3.61 o
   0  17   9       12.23       20.35      2.62 o
   1  17   9        6.62        7.22      4.01 o
  -5  18   9        9.71       14.25      3.81 o
  -4  18   9        6.59       14.39      2.48 o
  -3  18   9        9.67       17.81      2.55 o
  -2  18   9       55.44       58.75      3.69 o
  -1  18   9       58.24       63.14      3.76 o
   0  18   9       37.17       42.94      3.33 o
   1  18   9        8.01       18.27      4.41 o
  -5  19   9       20.08       29.10      4.62 o
  -4  19   9        0.69        3.87      4.11 o
  -3  19   9        5.74        8.54      3.71 o
  -2  19   9       34.93       36.11      3.05 o
  -1  19   9        3.62        9.40      2.48 o
   0  19   9       16.64       13.68      2.76 o
  -5  20   9       17.91       22.07      4.41 o
  -4  20   9      124.02      142.83     12.74 o
  -3  20   9       40.10       62.83      3.82 o
  -2  20   9       20.08       29.96      3.61 o
  -1  20   9       55.48       51.40      3.54 o
   0  20   9       31.50       30.65      3.25 o
  -4  21   9       19.62       30.91      3.26 o
  -3  21   9       49.59       65.54      6.02 o
  -2  21   9       41.47       44.93      3.47 o
  -1  21   9       20.66       23.59      2.97 o
   0  21   9        0.91        5.02      5.02 o
  -4  22   9        4.28        7.88      2.62 o
  -3  22   9       71.20       78.13      4.40 o
  -2  22   9        0.43        2.92      2.40 o
  -1  22   9        2.10        4.04      2.54 o
  -3  23   9       14.13       14.80      3.31 o
  -2  23   9       56.96       65.55      4.11 o
  -1  23   9       80.08       90.62      4.89 o
  -3  24   9        6.92        2.84      2.89 o
  -2  24   9       60.99       61.73     10.54 o
   0 -16  10       71.63       75.86      6.62 o
  -1 -15  10      152.62      172.96      8.83 o
   0 -15  10       25.50       34.52      5.02 o
  -1 -14  10       86.45      107.54      7.02 o
   0 -14  10       34.41       36.52      4.82 o
  -1 -13  10       65.45       67.23      6.02 o
   0 -13  10       44.40       46.36      5.22 o
  -1 -12  10       30.83       43.15      4.62 o
   0 -12  10       46.15       52.38      5.22 o
  -1 -11  10       12.04       13.24      3.61 o
   0 -11  10       41.98       40.74      4.82 o
   1 -11  10        1.00        3.41      4.01 o
  -1 -10  10        5.16        0.80      3.01 o
   0 -10  10        2.90        6.42      3.61 o
   1 -10  10       24.37       28.09      4.82 o
  -2  -9  10       42.92       44.15      4.41 o
  -1  -9  10       43.89       43.75      4.62 o
   0  -9  10       40.92       45.15      5.02 o
   1  -9  10       17.75       16.86      4.41 o
  -2  -8  10       39.24       38.93      4.21 o
  -1  -8  10        2.07        4.21      3.01 o
   0  -8  10      103.39       96.73      6.42 o
   1  -8  10       11.16       18.26      4.41 o
  -2  -7  10       10.82       16.86      3.21 o
  -1  -7  10        0.83        3.81      3.01 o
   0  -7  10       73.08       67.03      5.62 o
   1  -7  10      157.43      143.66      8.03 o
  -2  -6  10       32.57       35.92      3.81 o
  -1  -6  10      123.46      114.97      6.22 o
   0  -6  10       52.76       56.59      5.02 o
   1  -6  10       91.73       95.32      6.62 o
  -2  -5  10      225.10      230.56      9.03 o
  -1  -5  10      144.59      155.30      7.02 o
   0  -5  10       92.87       82.48      6.02 o
   1  -5  10        6.13       18.26      3.81 o
  -2  -4  10       38.39       47.56      4.21 o
  -1  -4  10       42.29       42.34      4.21 o
   0  -4  10      175.15      156.51      7.63 o
   1  -4  10       90.55       99.74      6.22 o
  -2  -3  10        3.79        5.02      2.41 o
  -1  -3  10        4.29       11.84      2.81 o
   0  -3  10       87.30       82.48      5.62 o
   1  -3  10      146.85      124.60      6.82 o
  -2  -2  10        7.40        9.83      2.61 o
  -1  -2  10        5.20        3.41      2.41 o
   0  -2  10       32.11       36.92      4.01 o
   1  -2  10       44.76       36.52      4.41 o
  -2  -1  10       25.07       32.31      3.41 o
  -1  -1  10       45.61       47.36      4.01 o
   0  -1  10       28.06       25.69      3.61 o
   1  -1  10        0.77        5.42      3.01 o
  -2   0  10       26.13       41.34      3.61 o
  -1   0  10       28.20       27.89      3.41 o
   0   0  10        6.55        4.82      2.61 o
   1   0  10       19.80       19.26      3.81 o
  -2   1  10       24.36       29.70      3.21 o
  -1   1  10       45.16       38.73      3.61 o
   0   1  10       28.07       27.49      3.41 o
   1   1  10        0.69        3.21      3.21 o
  -3   2  10       15.61       22.28      2.61 o
  -2   2  10        7.72        7.63      2.41 o
  -1   2  10        6.08        8.23      2.41 o
   0   2  10       33.81       31.91      3.61 o
   1   2  10       45.04       49.77      4.62 o
  -3   3  10       15.31       16.85      1.69 o
  -2   3  10        3.71        6.82      2.41 o
  -1   3  10        3.59       10.44      2.61 o
   0   3  10       85.32       77.06      5.42 o
   1   3  10      151.14      127.01      6.82 o
  -3   4  10      145.13      138.81      4.18 o
  -2   4  10       37.29       41.54      3.61 o
  -1   4  10       45.89       41.14      3.81 o
   0   4  10      173.63      154.10      7.02 o
   1   4  10       88.87       96.12      5.02 o
  -3   5  10      163.44      180.55      5.04 o
  -2   5  10      223.57      222.53      8.43 o
  -1   5  10      146.81      144.67      6.42 o
   0   5  10       91.75       85.40      3.71 o
   1   5  10        5.85       15.45      2.81 o
  -3   6  10       33.04       34.11      3.01 o
  -2   6  10       31.14       32.71      2.81 o
  -1   6  10      125.71      118.45      6.82 o
   0   6  10       56.45       52.98      3.81 o
   1   6  10       90.59       97.33      5.22 o
  -3   7  10       34.59       43.35      3.41 o
  -2   7  10       11.00        8.23      2.21 o
  -1   7  10        1.08        4.03      1.71 o
   0   7  10       73.53       62.01      4.21 o
   1   7  10      160.53      146.67      6.62 o
  -2   8  10       40.71       36.92      3.21 o
  -1   8  10        2.42        3.01      2.21 o
   0   8  10      103.44       94.32      5.22 o
   1   8  10       11.22       14.85      3.01 o
  -2   9  10       41.06       36.72      3.41 o
  -1   9  10       44.38       41.34      3.61 o
   0   9  10       39.87       40.54      3.81 o
   1   9  10       18.00       13.85      3.21 o
  -2  10  10       20.87       16.86      2.81 o
  -1  10  10        4.97        5.22      2.21 o
   0  10  10        2.85        0.40      2.81 o
   1  10  10       25.59       27.69      3.81 o
  -2  11  10       28.35       32.31      3.41 o
  -1  11  10       12.21       12.44      2.81 o
   0  11  10       41.57       36.72      3.81 o
   1  11  10        0.90        1.61      2.81 o
  -3  12  10       27.72       30.50      3.41 o
  -2  12  10        0.99        4.01      2.41 o
  -1  12  10       30.24       30.30      3.61 o
   0  12  10       45.38       49.57      4.41 o
  -3  13  10        7.69       10.14      1.91 o
  -2  13  10        9.35        8.12      1.91 o
  -1  13  10       64.56       71.90      3.55 o
   0  13  10       44.56       49.37      4.62 o
  -4  14  10        6.91       10.64      3.01 o
  -3  14  10        9.93       16.70      2.27 o
  -2  14  10        1.48        5.34      2.01 o
  -1  14  10       84.11      101.38      4.26 o
   0  14  10       35.56       40.93      3.12 o
  -5  15  10       31.07       38.73      4.21 o
  -4  15  10       20.40       18.66      3.41 o
  -3  15  10       25.32       31.23      2.70 o
  -2  15  10      153.93      159.50      8.73 o
  -1  15  10      153.50      174.14      5.60 o
   0  15  10       25.85       30.50      3.05 o
  -5  16  10        0.84        5.02      3.21 o
  -4  16  10       12.60       20.47      3.61 o
  -3  16  10       49.59       50.88      5.52 o
  -2  16  10       13.31       16.97      2.55 o
  -1  16  10      150.91      176.05      5.75 o
   0  16  10       68.73       80.70      5.52 o
  -4  17  10       20.07       25.89      4.01 o
  -3  17  10        3.54        7.71      2.34 o
  -2  17  10       20.29       22.42      2.91 o
  -1  17  10       33.87       36.25      6.22 o
  -4  18  10        6.25        5.62      3.41 o
  -3  18  10       86.81       80.77      4.33 o
  -2  18  10       42.58       53.77      3.62 o
  -1  18  10       40.92       43.96      3.55 o
  -3  19  10        5.95        9.06      2.91 o
  -2  19  10       61.92       63.65      5.22 o
  -2  20  10       28.22       30.86      3.26 o
  -1 -11  11        4.71        9.03      3.81 o
  -1 -10  11        3.14        0.40      3.41 o
  -1  -9  11       22.46       23.88      4.21 o
  -2  -8  11       46.78       51.17      5.02 o
  -1  -8  11        7.49       14.85      3.81 o
  -2  -7  11       34.67       40.94      4.62 o
  -1  -7  11      189.39      179.99      8.63 o
  -2  -6  11       61.84       58.60      5.22 o
  -1  -6  11       93.63       97.13      6.22 o
   0  -6  11       80.50       73.65      6.22 o
  -2  -5  11       40.94       49.97      4.82 o
  -1  -5  11       21.41       29.30      4.21 o
   0  -5  11       27.32       33.51      4.62 o
  -2  -4  11       54.44       63.61      5.22 o
  -1  -4  11       18.16       20.67      3.81 o
   0  -4  11       59.15       59.40      5.42 o
  -2  -3  11      107.38      100.92      6.02 o
  -1  -3  11      164.67      155.10      7.63 o
   0  -3  11        6.03        9.83      3.41 o
  -2  -2  11       55.54       53.38      4.82 o
  -1  -2  11       91.76       86.29      5.82 o
   0  -2  11       37.31       39.93      4.41 o
  -2  -1  11       11.62       12.64      3.21 o
  -1  -1  11        8.39       12.24      3.21 o
   0  -1  11        0.99        1.00      3.01 o
  -2   0  11       33.29       31.31      3.81 o
  -1   0  11        4.32       10.23      3.01 o
   0   0  11        4.82        2.41      3.01 o
  -2   1  11       11.23       14.05      3.01 o
  -1   1  11        8.08        9.43      3.21 o
   0   1  11        1.11        0.00      2.81 o
  -2   2  11       55.26       56.39      4.62 o
  -1   2  11       91.02       83.28      5.62 o
   0   2  11       37.03       29.50      3.81 o
  -3   3  11       36.73       40.74      3.81 o
  -2   3  11      107.08      110.35      5.82 o
  -1   3  11      162.76      158.11      7.43 o
   0   3  11        6.07        8.63      3.01 o
  -3   4  11      118.86      106.34      5.42 o
  -2   4  11       51.64       56.39      4.62 o
  -1   4  11       19.98       23.08      3.61 o
   0   4  11       58.57       53.98      4.82 o
  -3   5  11       65.95       84.28      4.82 o
  -2   5  11       41.22       48.76      4.21 o
  -1   5  11       20.87       23.88      3.61 o
   0   5  11       27.75       30.50      3.81 o
  -3   6  11       63.61       71.04      4.41 o
  -2   6  11       61.46       55.39      4.41 o
  -1   6  11       92.15       93.11      5.62 o
  -1   7  11      188.25      177.87     14.55 o
  -1   8  11        8.13       10.64      2.61 o
  -2   9  11        1.58        0.20      2.21 o
  -1   9  11       21.97       22.28      3.01 o
  -2  10  11        0.02        0.00      2.41 o
  -1  10  11        2.93        0.20      2.41 o
  -2  11  11        5.90        3.81      2.61 o
  -1  11  11        4.68        4.41      2.61 o
  -2  12  11       51.34       62.61      4.82 o
  -2  13  11       65.38       69.03      5.02 o
  -3  14  11       42.68       41.34      4.21 o
 
